# Supplementary material for: Targeting the transcription factor YY1 is synthetic lethal with loss of the histone demethylase KDM5C
Source: EMBO Rep. 2024 Oct 21;25(12):5408–28. doi: 10.1038/s44319-024-00290-8 (PMC11624269; doi:10.1038/s44319-024-00290-8)
Supplement: Supplementary file 2 — EV Figures Source Data [file 44319_2024_290_MOESM2_ESM.zip]

Archive with 23 entries (14 files):
- Figure EV1/
- Figure EV1/EV1A.tif
- Figure EV1/EV1B.tif
- Figure EV1/EV1C.tif
- Figure EV1/EV1D.tif
- Figure EV1/EV1E.xls
- Figure EV1/EV1F.xls
- Figure EV2/
- Figure EV2/EV2A/
- Figure EV2/EV2A/README.docx
- Figure EV2/EV2B.xls
- Figure EV2/EV2C.xls
- Figure EV4/
- Figure EV4/EV4A-D/
- Figure EV4/EV4A-D/README.docx
- Figure EV3/
- Figure EV3/EV3.tif
- Figure EV5/
- Figure EV5/EV5A-B/
- Figure EV5/EV5A-B/README.docx
- Figure EV5/EV5C-D/
- Figure EV5/EV5C-D/README.docx
- Figure EV5/EV5C-D/~$README.docx
