# Supplementary material for: Targeting the transcription factor YY1 is synthetic lethal with loss of the histone demethylase KDM5C
Source: EMBO Rep. 2024 Oct 21;25(12):5408–28. doi: 10.1038/s44319-024-00290-8 (PMC11624269; doi:10.1038/s44319-024-00290-8)
Supplement: Supplementary file 2 — EV Figures Source Data [file 44319_2024_290_MOESM2_ESM.zip › Figure EV1/EV1E.xls]

## Sheet: Sheet1
	769-P	Time:h	shCtrl				shKDM5C-1				shKDM5C-2
		0	0.42	0.448	0.439	0.412	0.41	0.408	0.406	0.417	0.371	0.382	0.396	0.378
		24	0.662	0.7	0.698	0.643	0.609	0.628	0.593	0.622	0.526	0.575	0.535	0.51
		48	1.078	1.102	1.123	1.11	1.101	1.059	1.075	1.084	1.005	0.974	0.95	0.969
		72	1.597	1.596	1.577	1.579	1.625	1.583	1.568	1.595	1.506	1.504	1.509	1.488
		96	1.686	1.691	1.67	1.732	1.719	1.707	1.722	1.775	1.671	1.679	1.66	1.663
			P value(one-way ANOVA)
		shCtrl vs shKDM5C-1	0.2701
		shCtrl vs shKDM5C-2	0.4753
