# Supplementary material for: Targeting the transcription factor YY1 is synthetic lethal with loss of the histone demethylase KDM5C
Source: EMBO Rep. 2024 Oct 21;25(12):5408–28. doi: 10.1038/s44319-024-00290-8 (PMC11624269; doi:10.1038/s44319-024-00290-8)
Supplement: Supplementary file 2 — EV Figures Source Data [file 44319_2024_290_MOESM2_ESM.zip › Figure EV2/EV2B.xls]

## Sheet: Sheet1
			JAM3	SMC2	SMC4	KNTC1	FOXM1				△Ct(IP-Input)	JAM3	SMC2	SMC4	KNTC1	FOXM1
	IP	shCtrl	27.0152	26.548	24.9557	22.4504	23.9919				shCtrl	4.22245	4.3866	2.52037	0.250538	3.61111
		shCtrl	27.0101	26.5126	25.0245	22.5242	24.0751				shCtrl	4.22658	4.38452	2.63667	0.285922	3.7762
		shCtrl	27.0668	26.5748	25.0107	22.5012	24.07				shCtrl	4.32567	4.45904	2.63328	0.272091	3.69112
		shKDM5C	27.6396	27.2359	25.5759	22.7531	24.3289				shKDM5C	4.93773	5.1074	3.031	0.731286	4.33175
		shKDM5C	27.6852	27.1435	25.6385	22.7448	24.3687				shKDM5C	4.97519	5.12231	3.09992	0.639346	4.54237
		shKDM5C	27.6749	27.2204	25.5347	22.6683	24.3715				shKDM5C	5.01603	5.18203	2.94917	0.609721	4.58169
	Input	shCtrl	22.7927	22.1614	22.4354	22.1998	20.3808
		shCtrl	22.7836	22.128	22.3879	22.2383	20.2989
		shCtrl	22.7411	22.1158	22.3774	22.2291	20.3789
		shKDM5C	22.7019	22.1285	22.5449	22.0219	19.9972
		shKDM5C	22.71	22.0212	22.5386	22.1055	19.8263				△Ct(IgG-INPUT)	JAM3	SMC2	SMC4	KNTC1	FOXM1
		shKDM5C	22.6589	22.0384	22.5855	22.0585	19.7898				shCtrl	9.19653	9.47298	7.47931	5.00126	8.1291
	IgG	shCtrl	31.9893	31.6344	29.9147	27.2011	28.5099				shCtrl	9.1451	9.54233	7.60578	4.93114	8.12629
		shCtrl	31.9287	31.6704	29.9937	27.1694	28.4252				shCtrl	9.21732	9.55458	7.61626	4.972	8.04631
		shCtrl	31.9585	31.6704	29.9937	27.2011	28.4252				shKDM5C	7.46229	8.28261	5.90909	4.11591	6.6496
		shKDM5C	30.1642	30.4111	28.454	26.1378	26.6468				shKDM5C	7.38622	8.44657	5.89222	4.03231	6.88155
		shKDM5C	30.0962	30.4678	28.4308	26.1378	26.7078				shKDM5C	7.43736	8.37111	5.81238	4.15474	6.85718
		shKDM5C	30.0962	30.4095	28.3979	26.2133	26.647
											△Ct(IP-Input)-IDF-Ct(IgG）	JAM3	SMC2	SMC4	KNTC1	FOXM1
											shCtrl	-4.97408	-5.08638	-4.95894	-4.75072	-4.51799
											shCtrl	-4.91852	-5.15781	-4.96912	-4.64522	-4.3501
											shCtrl	-4.89166	-5.09555	-4.98298	-4.69991	-4.35519
											shKDM5C	-2.52456	-3.17521	-2.87809	-3.38462	-2.31785
											shKDM5C	-2.41103	-3.32426	-2.79229	-3.39296	-2.33919
											shKDM5C	-2.42132	-3.18908	-2.86321	-3.54502	-2.27549
											Fold Enrichment	JAM3	SMC2	SMC4	KNTC1	FOXM1		TTEST
											shCtrl	31.4301	33.9745	31.102	26.9221	22.9113
											shCtrl	30.2429	35.6989	31.3222	25.0236	20.3943
											shCtrl	29.6849	34.191	31.6247	25.9904	20.4664
											shKDM5C	5.75398	9.03305	7.35174	10.4442	4.98588		1.24162e-06	2.27495e-06	2.82058e-08	2.40785e-05	3.96467e-05
											shKDM5C	5.31853	10.0162	6.9273	10.5047	5.06017
											shKDM5C	5.35662	9.12029	7.27633	11.6723	4.84163
