# Supplementary material for: Targeting the transcription factor YY1 is synthetic lethal with loss of the histone demethylase KDM5C
Source: EMBO Rep. 2024 Oct 21;25(12):5408–28. doi: 10.1038/s44319-024-00290-8 (PMC11624269; doi:10.1038/s44319-024-00290-8)
Supplement: Supplementary file 2 — EV Figures Source Data [file 44319_2024_290_MOESM2_ESM.zip › Figure EV2/EV2C.xls]

## Sheet: Sheet1
			SMC4	SMC2	FOXM1	JAM3	KNTC1	LMNB1			△Ct(IP-Input)	SMC4	SMC2	FOXM1	JAM3	KNTC1	LMNB1
	IP	Ctrl	27.7223	29.4304	26.3726	29.1917	24.6315	44.2825			Ctrl	3.95333	6.80333	4.6472	5.96292	2.20794	10.1926
		Ctrl	27.7176	29.4317	26.451	29.2365	24.6109	44.131			Ctrl	4.00664	6.79068	4.73112	6.0221	2.2698	10.0205
		Ctrl	27.6029	29.4109	26.4441	29.2431	24.6544	44.1187			Ctrl	3.87307	6.75774	4.7458	6.02366	2.4227	9.99574
		KDM5C	25.9504	27.414	25.0667	28.5476	23.8651	39.4534			KDM5C	3.07061	4.36367	3.65173	5.6158	1.74901	5.00237
		KDM5C	25.9765	27.4199	25.011	28.472	23.8194	39.3723			KDM5C	3.0657	4.40914	3.63768	5.53223	1.65174	4.90133
		KDM5C	25.9676	27.4226	25.0789	28.4105	23.8712	39.2839			KDM5C	3.06619	4.39656	3.74635	5.48689	1.71541	4.59955
		H514A	26.5213	28.4871	25.9689	28.7463	24.1839	41.1362			H514A	3.67017	6.2476	4.62449	5.93003	2.04868	6.39243
		H514A	26.5587	28.4763	25.9832	28.8132	24.1902	41.1488			H514A	3.72778	6.24311	4.66744	5.91356	2.00629	6.36747
		H514A	26.5427	28.4444	25.9466	28.8331	24.1641	41.2186			H514A	3.75128	6.20909	4.49549	5.88224	1.96249	6.42957
	Input	Ctrl	23.769	22.6271	21.7254	23.2287	22.4236	34.0899
		Ctrl	23.711	22.641	21.7199	23.2144	22.3411	34.1105			△Ct(IgG-INPUT)	SMC4	SMC2	FOXM1	JAM3	KNTC1	LMNB1
		Ctrl	23.7298	22.6531	21.6983	23.2195	22.2317	34.123			Ctrl	7.341	10.2416	9.348	9.11533	4.29984	13.8918
		KDM5C	22.8798	23.0503	21.415	22.9318	22.116	34.451			Ctrl	7.37025	10.1995	9.35356	9.17391	4.3673	13.8319
		KDM5C	22.9108	23.0107	21.3733	22.9397	22.1676	34.471			Ctrl	7.37978	10.1873	9.39104	9.12461	4.49478	13.7928
		KDM5C	22.9014	23.026	21.3325	22.9236	22.1558	34.6844			KDM5C	8.08107	8.50621	10.1974	10.3617	5.52197	10.012
		H514A	22.8511	22.2395	21.3444	22.8162	22.1352	34.7437			KDM5C	8.00598	8.50501	10.2364	10.2675	5.51196	9.87414
		H514A	22.8309	22.2331	21.3158	22.8997	22.1839	34.7813			KDM5C	8.09823	8.48972	10.2771	10.3112	5.48814	9.77872
		H514A	22.7914	22.2353	21.4511	22.9508	22.2016	34.789			H514A	7.55156	9.66351	9.48212	9.58717	4.8519	10.9954
	IgG	Ctrl	31.11	32.8686	31.0734	32.3441	26.7234	47.9817			H514A	7.53709	9.67531	9.51076	9.51947	4.81876	10.9578
		Ctrl	31.0812	32.8404	31.0734	32.3883	26.7084	47.9424			H514A	7.57661	9.67319	9.37543	9.4683	4.80105	10.9213
		Ctrl	31.1096	32.8404	31.0893	32.3441	26.7265	47.9158
		KDM5C	30.9608	31.5565	31.6124	33.2935	27.638	44.4631			△Ct(IP-Input)-IDF-Ct(IgG）	SMC4	SMC2	FOXM1	JAM3	KNTC1	LMNB1
		KDM5C	30.9168	31.5157	31.6097	33.2072	27.6796	44.3451			Ctrl	-3.38767	-3.43824	-4.7008	-3.15241	-2.0919	-3.69921
		KDM5C	30.9996	31.5157	31.6097	33.2348	27.644	44.4631			Ctrl	-3.36361	-3.40879	-4.62244	-3.15181	-2.0975	-3.81143
		H514A	30.4027	31.903	30.8266	32.4034	26.9871	45.7391			Ctrl	-3.50671	-3.42959	-4.64524	-3.10095	-2.07208	-3.79708
		H514A	30.368	31.9085	30.8266	32.4191	27.0027	45.7391			KDM5C	-5.01045	-4.14253	-6.54564	-4.74586	-3.77296	-5.00967
		H514A	30.368	31.9085	30.8266	32.4191	27.0027	45.7104			KDM5C	-4.94028	-4.09587	-6.59869	-4.73522	-3.86022	-4.97281
											KDM5C	-5.03204	-4.09316	-6.53079	-4.82431	-3.77273	-5.17917
											H514A	-3.8814	-3.41591	-4.85763	-3.65714	-2.80322	-4.60296
											H514A	-3.80931	-3.4322	-4.84332	-3.60591	-2.81247	-4.59037
											H514A	-3.82532	-3.4641	-4.87994	-3.58606	-2.83856	-4.49178
																			Ctrl vs KDM5C
											Fold Enrichment	SMC4	SMC2	FOXM1	JAM3	KNTC1	LMNB1		TTEST
											Ctrl	10.4662	10.8396	26.0065	8.8914	4.26308	12.989
											Ctrl	10.2932	10.6206	24.6317	8.88767	4.27966	14.0396
											Ctrl	11.3665	10.7748	25.0239	8.57981	4.20493	13.9006		SMC4	SMC2	FOXM1	JAM3	KNTC1	LMNB1
											KDM5C	32.2327	17.6615	93.4184	26.8316	13.6701	32.2152		6.81823e-06	5.62966e-06	1.05446e-06	4.53132e-06	4.46146e-06	0.00021159
											KDM5C	30.7025	17.0994	96.9176	26.6344	14.5225	31.4026
											KDM5C	32.7186	17.0672	92.4618	28.331	13.668	36.2314
											H514A	14.7373	10.6731	28.993	12.6157	6.97995	24.3014
											H514A	14.019	10.7943	28.7067	12.1755	7.02485	24.0902
											H514A	14.1755	11.0357	29.4448	12.0091	7.15306	22.4988
