# Supplementary material for: Targeting the transcription factor YY1 is synthetic lethal with loss of the histone demethylase KDM5C
Source: EMBO Rep. 2024 Oct 21;25(12):5408–28. doi: 10.1038/s44319-024-00290-8 (PMC11624269; doi:10.1038/s44319-024-00290-8)
Supplement: Supplementary file 3 — Source data Fig. 1 [file 44319_2024_290_MOESM3_ESM.zip]

Archive with 8 entries (4 files):
- 1C/
- 1C/1C.tif
- 1D/
- 1D/1D.tif
- 1E/
- 1E/1E.tif
- 1G/
- 1G/1G.tif
