# Supplementary material for: Targeting the transcription factor YY1 is synthetic lethal with loss of the histone demethylase KDM5C
Source: EMBO Rep. 2024 Oct 21;25(12):5408–28. doi: 10.1038/s44319-024-00290-8 (PMC11624269; doi:10.1038/s44319-024-00290-8)
Supplement: Supplementary file 4 — Source data Fig. 2 [file 44319_2024_290_MOESM4_ESM.zip]

Archive with 63 entries (52 files):
- 2A/
- 2A/2A.tif
- 2B/
- 2B/769-P/
- 2B/769-P/shCtrl.tif
- 2B/769-P/shYY1-1.tif
- 2B/769-P/shYY1-2.tif
- 2B/ACHN/
- 2B/ACHN/shCtrl.tif
- 2B/ACHN/shYY1-1.tif
- 2B/ACHN/shYY1-2.tif
- 2B/Figure 2B-replicate/
- 2B/Figure 2B-replicate/769-P/
- 2B/Figure 2B-replicate/769-P/769P 2500 PLKO.1 (1).jpg
- 2B/Figure 2B-replicate/769-P/769P 2500 PLKO.1 (2).jpg
- 2B/Figure 2B-replicate/769-P/769P 2500 PLKO.1 (3).jpg
- 2B/Figure 2B-replicate/769-P/769P 2500 SHYY1-4 (1).jpg
- 2B/Figure 2B-replicate/769-P/769P 2500 SHYY1-4 (2).jpg
- 2B/Figure 2B-replicate/769-P/769P 2500 SHYY1-4 (3).jpg
- 2B/Figure 2B-replicate/769-P/769P 2500 SHYY1-5 (1).jpg
- 2B/Figure 2B-replicate/769-P/769P 2500 SHYY1-5 (2).jpg
- 2B/Figure 2B-replicate/769-P/769P 2500 SHYY1-5 (3).jpg
- 2B/Figure 2B-replicate/ACHN/
- 2B/Figure 2B-replicate/ACHN/dsh 1 .jpg
- 2B/Figure 2B-replicate/ACHN/dsh 2 .jpg
- 2B/Figure 2B-replicate/ACHN/dsh 3 .jpg
- 2B/Figure 2B-replicate/ACHN/dsh+5c-1.jpg
- 2B/Figure 2B-replicate/ACHN/dsh+5c-2.jpg
- 2B/Figure 2B-replicate/ACHN/dsh+5c-3.jpg
- 2B/Figure 2B-replicate/ACHN/dsh+H514A-1.jpg
- 2B/Figure 2B-replicate/ACHN/dsh+H514A-2.jpg
- 2B/Figure 2B-replicate/ACHN/dsh+H514A-3.jpg
- 2B/Figure 2B-replicate/ACHN/shCtrl-1.jpg
- 2B/Figure 2B-replicate/ACHN/shCtrl-2.jpg
- 2B/Figure 2B-replicate/ACHN/shCtrl-3.jpg
- 2B/Figure 2B-replicate/ACHN/shKDM5C-1.jpg
- 2B/Figure 2B-replicate/ACHN/shKDM5C-2.jpg
- 2B/Figure 2B-replicate/ACHN/shKDM5C-3.jpg
- 2B/Figure 2B-replicate/ACHN/shYY1-1-1.jpg
- 2B/Figure 2B-replicate/ACHN/shYY1-1-2.jpg
- 2B/Figure 2B-replicate/ACHN/shYY1-1-3.jpg
- 2B/Figure 2B-replicate/ACHN/shYY1-2-1.jpg
- 2B/Figure 2B-replicate/ACHN/shYY1-2-2.jpg
- 2B/Figure 2B-replicate/ACHN/shYY1-2-3.jpg
- 2B/Figure 2B-replicate/RCC4/
- 2B/Figure 2B-replicate/RCC4/RCC4 5000 PLKO.1 (1).jpg
- 2B/Figure 2B-replicate/RCC4/RCC4 5000 PLKO.1 (2).jpg
- 2B/Figure 2B-replicate/RCC4/RCC4 5000 PLKO.1 (3).jpg
- 2B/Figure 2B-replicate/RCC4/RCC4 5000 SHYY1-4 (1).jpg
- 2B/Figure 2B-replicate/RCC4/RCC4 5000 SHYY1-4 (2).jpg
- 2B/Figure 2B-replicate/RCC4/RCC4 5000 SHYY1-4 (3).jpg
- 2B/Figure 2B-replicate/RCC4/RCC4 5000 SHYY1-5 (1).jpg
- 2B/Figure 2B-replicate/RCC4/RCC4 5000 SHYY1-5 (2).jpg
- 2B/Figure 2B-replicate/RCC4/RCC4 5000 SHYY1-5 (3).jpg
- 2B/RCC4/
- 2B/RCC4/shCtrl.tif
- 2B/RCC4/shYY1-1.tif
- 2B/RCC4/shYY1-2.tif
- 2C/
- 2C/2C.xls
- 2D/
- 2D/2D.tif
- 2D/2D.xls
