# Supplementary material for: Targeting the transcription factor YY1 is synthetic lethal with loss of the histone demethylase KDM5C
Source: EMBO Rep. 2024 Oct 21;25(12):5408–28. doi: 10.1038/s44319-024-00290-8 (PMC11624269; doi:10.1038/s44319-024-00290-8)
Supplement: Supplementary file 4 — Source data Fig. 2 [file 44319_2024_290_MOESM4_ESM.zip › 2C/2C.xls]

## Sheet: Sheet1
	ACHN	Time:h	shCtrl			shYY1-1			shYY1-2					P value(one-way ANOVA)
		0	0.04	0.044	0.054	0.032	0.02	0.021	0.023	0.026	0.024		shCtrl vs shYY1-1	0.116
		24	0.259	0.276	0.304	0.271	0.207	0.199	0.182	0.206	0.209		shCtrl vs shYY1-2	0.1222
		48	0.684	0.635	0.635	0.674	0.381	0.377	0.375	0.438	0.546
		72	1.267	1.177	1.172	1.183	0.915	0.92	0.933	0.856	1.089
		96	1.762	1.707	1.607	1.57	1.535	1.554	1.527	1.497	1.515
	769-P	Time:h	shCtrl			shYY1-1			shYY1-2					P value(one-way ANOVA)
		0	0.354	0.364	0.363	0.361	0.365	0.362	0.377	0.378	0.36		shCtrl vs shYY1-1	0.7353
		24	0.504	0.496	0.508	0.493	0.476	0.495	0.516	0.55	0.53		shCtrl vs shYY1-2	0.9113
		48	0.874	0.896	0.78	0.859	0.863	0.703	0.943	0.882	0.799
		72	1.517	1.549	1.552	1.265	1.392	1.37	1.315	1.383	1.432
	RCC4	Time:h	shCtrl			shYY1-1			shYY1-2					P value(one-way ANOVA)
		0	0.326	0.316	0.287	0.281	0.3	0.288	0.293	0.3	0.288		shCtrl vs shYY1-1	0.000718432
		24	0.64	0.606	0.686	0.451	0.469	0.466	0.401	0.348	0.361		shCtrl vs shYY1-2	2.34947e-05
		48	1.108	1.094	0.934	0.524	0.64	0.653	0.473	0.47	0.443
		72	1.586	1.672	1.595	0.752	1.006	0.89	0.618	0.725	0.694
