# Supplementary material for: Targeting the transcription factor YY1 is synthetic lethal with loss of the histone demethylase KDM5C
Source: EMBO Rep. 2024 Oct 21;25(12):5408–28. doi: 10.1038/s44319-024-00290-8 (PMC11624269; doi:10.1038/s44319-024-00290-8)
Supplement: Supplementary file 4 — Source data Fig. 2 [file 44319_2024_290_MOESM4_ESM.zip › 2D/2D.xls]

## Sheet: Sheet1
	ACHN xenograft tumor weight(g)
											P value(one-way ANOVA)
		shCtrl	0.1331	0.1323	0.0861	0.0773	0.1026	0.0855		shCtrl vs Dsh	1.36446e-05
		shKDM5C	0.1462	0.1213	0.0759	0.0839	0.086	0.0711
		shYY1	0.1359	0.1099	0.0922	0.0828	0.126	0.0748
		Dsh	0.0133	0.0134	0.0236	0.0248	0.0253	0.0277
