# Supplementary material for: Targeting the transcription factor YY1 is synthetic lethal with loss of the histone demethylase KDM5C
Source: EMBO Rep. 2024 Oct 21;25(12):5408–28. doi: 10.1038/s44319-024-00290-8 (PMC11624269; doi:10.1038/s44319-024-00290-8)
Supplement: Supplementary file 5 — Source data Fig. 3 [file 44319_2024_290_MOESM5_ESM.zip]

Archive with 6 entries (3 files):
- 3A/
- 3A/YY1_peaks_intensity.xls
- 3B/
- 3B/README.docx
- 3C/
- 3C/README.docx
