# Supplementary material for: Targeting the transcription factor YY1 is synthetic lethal with loss of the histone demethylase KDM5C
Source: EMBO Rep. 2024 Oct 21;25(12):5408–28. doi: 10.1038/s44319-024-00290-8 (PMC11624269; doi:10.1038/s44319-024-00290-8)
Supplement: Supplementary file 5 — Source data Fig. 3 [file 44319_2024_290_MOESM5_ESM.zip › 3A/YY1_peaks_intensity.xls]

#'chr'	'start'	'end'	Parental_YY1-siganal	shKDM5C_YY1-siganal	Parental_YY1-siganal��log2��	shKDM5C_YY1-siganal��log2��
chr1	29088	29746	7.578124193	5.897468739	2.921840783	2.560095866
chr1	199269	200377	14.92698335	9.011722082	3.89985073	3.171802822
chr1	669380	669639	1.699988575	5.338735957	0.765525051	2.416498198
chr1	778188	779255	12.5626081	6.787550163	3.651064105	2.762890955
chr1	912929	913422	11.19275842	7.553553485	3.484493723	2.917155504
chr1	958729	960048	18.53016674	15.01498159	4.211803958	3.908330801
chr1	960093	960584	4.694213224	9.981964964	2.230883375	3.31932384
chr1	999865	1000460	7.546964301	6.041197653	2.91589645	2.594834589
chr1	1059234	1059720	7.94142362	3.150965919	2.989397655	1.65579415
chr1	1116244	1116602	7.633130383	3.999674623	2.932274834	1.99988264
chr1	1128348	1128638	7.129117308	7.773850684	2.83372346	2.958629397
chr1	1129154	1129502	6.971127009	8.310898507	2.801391913	3.055004458
chr1	1157947	1158382	5.512139897	4.236443894	2.462612504	2.082853763
chr1	1164429	1164725	12.66670295	8.0143911	3.662969145	3.002592915
chr1	1207840	1208997	11.13179901	9.682374718	3.47661486	3.275360929
chr1	1230620	1232775	39.99312653	25.89777769	5.321680166	4.694756399
chr1	1248559	1248957	7.434532493	1.720735681	2.894242024	0.783025505
chr1	1272551	1274158	27.66677136	15.22819547	4.79008239	3.928673089
chr1	1307393	1307757	7.618410336	3.146344383	2.929489995	1.65367659
chr1	1308409	1309000	2.168891947	8.72283302	1.116958181	3.124796773
chr1	1309178	1309648	7.714848815	3.52408161	2.947637885	1.817247334
chr1	1360622	1360858	7.942080813	4.451364347	2.989517041	2.154247591
chr1	1374996	1375592	12.2820683	6.685834478	3.618481626	2.741107638
chr1	1398572	1399803	29.23149119	19.83046779	4.869451522	4.309646805
chr1	1406793	1407908	20.14568188	13.87154057	4.332398733	3.794056117
chr1	1422611	1422965	10.21335454	4.182874028	3.352384887	2.06449455
chr1	1438131	1438363	4.912041724	3.174016454	2.296322815	1.666309607
chr1	1511636	1512005	7.835341644	4.923572834	2.969996182	2.2997056
chr1	1573686	1575288	27.93521407	17.01860899	4.804012971	4.089041219
chr1	1615420	1615887	7.060457955	3.580957311	2.819761763	1.84034532
chr1	1659129	1659581	7.705917743	5.917836057	2.945966786	2.56506973
chr1	1692385	1692837	11.15399421	4.998128614	3.479488522	2.321388026
chr1	1777945	1778613	8.652326178	5.853948707	3.113088053	2.549410105
chr1	1889771	1891231	15.63342826	8.694452301	3.966562277	3.120095149
chr1	1943844	1944237	7.425058837	4.848915702	2.892402458	2.277662173
chr1	2014994	2015397	9.337968629	4.521409	3.223108742	2.176772428
chr1	2049917	2051035	13.63313033	6.655899422	3.769044955	2.734633633
chr1	2059703	2060050	6.353509043	2.875555838	2.667553612	1.523840852
chr1	2194554	2195315	7.51493816	6.255595993	2.909761232	2.645147342
chr1	2303235	2303467	6.261481928	1.391103252	2.646504146	0.476229505
chr1	2314718	2315504	6.652148764	3.605799813	2.733820432	1.850319303
chr1	2322279	2322578	6.046033767	4.268028194	2.595989036	2.093569706
chr1	2390864	2392304	25.18072107	18.57871704	4.654247691	4.215578974
chr1	2412325	2412750	11.8139543	10.03217349	3.562420031	3.326562297
chr1	2525756	2526923	23.90106532	14.97491402	4.579003018	3.904475815
chr1	2546273	2546541	9.605629241	4.708689583	3.263880124	2.235325617
chr1	2547030	2547953	18.59131632	14.83585628	4.216557016	3.891016292
chr1	2556291	2557156	10.12460439	10.54553425	3.339793632	3.398560281
chr1	2586184	2587319	18.73260019	11.38571328	4.227479263	3.50915277
chr1	2653974	2654220	40.44197607	19.13744088	5.337781587	4.258326016
chr1	2655832	2656077	19.86396906	7.84694732	4.312082014	2.972131515
chr1	2656976	2657308	22.01157239	9.2019171	4.460190302	3.201934459
chr1	2663871	2664414	21.79324362	15.10649468	4.445809032	3.91709703
chr1	2677246	2677478	16.75733884	11.17223159	4.066721154	3.48184548
chr1	2682452	2683011	23.84575714	15.69853145	4.575660686	3.972557701
chr1	3027933	3028165	7.091903635	1.696127693	2.826172933	0.762244787
chr1	3069783	3070015	8.392382572	3.456067764	3.069080446	1.789131505
chr1	3092431	3092663	6.126342391	2.080275376	2.615025999	1.056774517
chr1	3496277	3496571	6.421641775	3.901517068	2.682942188	1.964035211
chr1	3504095	3504385	6.674734165	2.419758143	2.73871038	1.274862856
chr1	3530117	3530525	5.666983157	2.96233404	2.502580915	1.566734332
chr1	3530741	3530992	9.771054321	2.828766964	3.288514241	1.500173331
chr1	3583340	3583619	7.422408728	5.599146481	2.891887448	2.485206923
chr1	3649762	3650132	10.66941451	8.773831422	3.415409105	3.133206987
chr1	3717203	3717435	6.896048014	1.480440021	2.785769819	0.566026042
chr1	3772049	3772281	4.937501948	1.44215252	2.303781317	0.52822375
chr1	3795579	3796793	14.6435584	9.991396264	3.872194268	3.320686304
chr1	3899764	3901610	162.3696762	108.1906455	7.343138413	6.757431954
chr1	4652552	4653326	11.56035043	8.883412217	3.531113226	3.151113938
chr1	6025698	6025958	7.048183063	1.125134386	2.817251396	0.170097327
chr1	6180019	6181039	8.292269644	4.436679002	3.05176703	2.149480177
chr1	6198976	6200159	17.1117734	12.50378711	4.096917378	3.644293215
chr1	6205101	6206205	10.52613216	6.804667949	3.395903509	2.766524763
chr1	6235360	6236224	12.61334519	5.818959884	3.656879039	2.5407613
chr1	6275655	6275932	6.771460371	2.64876278	2.759467007	1.405318643
chr1	6276189	6276919	7.177389036	3.71570613	2.843459121	1.893636405
chr1	6423886	6424209	7.113278804	2.817880352	2.830514711	1.494610356
chr1	6490359	6491012	7.321623448	5.552676784	2.872163578	2.47318342
chr1	6491515	6491754	5.919338953	3.238389011	2.565436071	1.6952763
chr1	6516130	6516485	5.103811459	2.810752665	2.351575035	1.490956508
chr1	6553980	6554859	36.9386807	20.84139213	5.207060435	4.381379743
chr1	6579897	6581068	13.40139078	10.59318705	3.744310824	3.405064797
chr1	6601671	6603039	9.433933159	6.471522785	3.237859379	2.694105226
chr1	6603201	6604259	11.62328186	13.465305	3.538945569	3.751175003
chr1	6613240	6613608	6.89600839	4.436498168	2.78576153	2.149421373
chr1	6624532	6626072	52.58508312	31.80605466	5.716581701	4.991229521
chr1	6700900	6702211	24.14747628	20.50936727	4.593800512	4.358211079
chr1	6720172	6720467	7.61823723	6.778916912	2.929457214	2.761054788
chr1	7117668	7118087	6.032234704	4.929621893	2.592692563	2.301476995
chr1	7771182	7771629	7.612189806	3.046332551	2.928311535	1.607073441
chr1	7952455	7952682	6.58155226	6.652203917	2.718427884	2.733832394
chr1	7961368	7961956	5.733884502	6.342736196	2.519512845	2.66510534
chr1	8089767	8090083	3.205126117	2.711642324	1.680381126	1.439166894
chr1	8525670	8526086	6.706521301	5.582973107	2.745564629	2.481033607
chr1	8626260	8626551	8.741804836	11.85776928	3.12793117	3.567760726
chr1	8825918	8826326	3.728614956	2.653182962	1.898639822	1.407724166
chr1	8876545	8879272	15.67905526	11.96448759	3.970766728	3.580686706
chr1	8880246	8880690	2.046772202	7.007425366	1.033350545	2.808884474
chr1	8891402	8891640	3.867985002	2.473206506	1.951582201	1.306382706
chr1	8918210	8918446	1.940755069	10.34300508	0.956618056	3.370583505
chr1	8986239	8986498	6.306980617	2.145783274	2.656949499	1.10150437
chr1	9001723	9002021	2.084367203	5.97144617	1.05960946	2.578080367
chr1	9078326	9078625	4.083369611	5.379101608	2.029760161	2.427365241
chr1	9182322	9183323	8.231098777	4.333657132	3.04108503	2.115585016
chr1	9234867	9235270	5.618342787	3.425220078	2.490144649	1.776196687
chr1	9438801	9439092	3.086996523	9.46261131	1.626203858	3.242238366
chr1	9441422	9441720	8.325279069	3.807419153	3.057498633	1.928813403
chr1	9473421	9473653	6.90976082	3.285048797	2.788635773	1.715914801
chr1	9539410	9539916	11.9998353	11.52286648	3.5849427	3.526427748
chr1	9651624	9652434	6.029834613	3.474103395	2.592118432	1.796640692
chr1	9719074	9719380	7.157278098	1.970052908	2.839411037	0.978234375
chr1	9823063	9824391	21.37842295	12.36993778	4.418083527	3.628766339
chr1	9825317	9825648	7.120504562	4.808974442	2.831979475	2.265729259
chr1	9910787	9911195	5.198679761	7.683781288	2.378145288	2.941816455
chr1	9943102	9943643	8.964204006	7.714719942	3.164175482	2.947613785
chr1	10032487	10033730	20.85812401	13.68580085	4.382537502	3.774607954
chr1	10210147	10211832	9.971354344	7.181331191	3.31778947	2.844251299
chr1	10398623	10399399	10.55473965	9.09060308	3.399819088	3.184376007
chr1	10430287	10430531	5.903259441	4.943703305	2.561511748	2.305592163
chr1	10472223	10472691	6.304083443	3.978212707	2.656286631	1.992120416
chr1	10474698	10475577	35.62643608	21.07246248	5.154876264	4.397287009
chr1	10704412	10704644	5.660206832	2.353391242	2.500854772	1.234741183
chr1	11012283	11013288	32.74271529	18.45616924	5.033102062	4.206031233
chr1	11099216	11100054	29.10222092	24.33577644	4.863057351	4.6050069
chr1	11272730	11273807	29.72055106	16.50946311	4.893388961	4.045221299
chr1	11736707	11737173	12.00604601	9.610801062	3.585689197	3.264656685
chr1	11796607	11796839	6.416205345	4.757833859	2.681720315	2.250304895
chr1	11805531	11806675	15.85435959	8.577508422	3.986807698	3.100558637
chr1	11908382	11909045	7.034373507	4.47124583	2.81442194	2.160676868
chr1	11909332	11909777	7.740852827	3.360102832	2.95249252	1.748505386
chr1	11925784	11926088	10.46725677	2.446624604	3.387811489	1.29079276
chr1	11980088	11981035	29.03112036	13.85361714	4.859528344	3.792190804
chr1	12229667	12230861	13.29033555	5.593689348	3.732305625	2.483800134
chr1	12596373	12596653	7.098118349	2.062042374	2.827436629	1.04407398
chr1	13699823	13700863	19.3827316	11.49905159	4.276699998	3.523442971
chr1	13749023	13749445	8.956304225	3.814067767	3.162903534	1.931330477
chr1	14113964	14114209	5.415507387	3.236426498	2.437096512	1.694401739
chr1	14599149	14599381	5.828642148	2.886858876	2.543159829	1.529500583
chr1	14996264	14996816	8.89669258	4.159184648	3.153269102	2.056300735
chr1	15154044	15154312	7.758425773	3.508869055	2.955763951	1.81100611
chr1	15352543	15353015	4.260324015	7.466832724	2.090963157	2.900496411
chr1	15409913	15410162	9.140586053	5.034689532	3.192286667	2.331902816
chr1	15834400	15836591	45.99994519	29.29221925	5.523560237	4.872445594
chr1	15848513	15848886	5.101761387	3.799142775	2.350995425	1.925673931
chr1	15849273	15850570	12.62831189	12.82904234	3.658589892	3.681341575
chr1	15975282	15976487	53.90964107	42.79913327	5.752471399	5.419509676
chr1	16048690	16049169	10.62866618	6.86752046	3.409888655	2.779789303
chr1	16147111	16147410	5.581772522	2.38653207	2.48072333	1.254915723
chr1	16154401	16154707	4.345599037	8.458838265	2.119555065	3.080459538
chr1	16155458	16155964	8.883821846	8.969256627	3.151180462	3.164988419
chr1	16167022	16167785	5.986782302	2.329124139	2.58178081	1.219787535
chr1	16181950	16182396	6.887065447	4.482485999	2.783889387	2.164299077
chr1	16236927	16237159	6.487693024	2.774550688	2.697705558	1.47225416
chr1	16351555	16352851	17.55809361	8.45588555	4.134064306	3.07995585
chr1	16366077	16368037	66.99672917	58.94784929	6.066018759	5.881367272
chr1	16499650	16499887	7.770531087	4.427583125	2.958013205	2.146519393
chr1	16512844	16513282	11.83886685	3.953251255	3.565459096	1.983039651
chr1	16513564	16514497	8.860225979	5.59965643	3.147343495	2.485338313
chr1	16514693	16515104	3.332146127	6.207050406	1.73645167	2.633907862
chr1	16621145	16621384	11.01830211	7.064000014	3.461830021	2.820485346
chr1	16656978	16657210	7.71276587	4.022716855	2.947248317	2.008170195
chr1	16666180	16667371	6.704537181	5.506845927	2.745137745	2.461226245
chr1	16693332	16694025	7.466507573	8.081546146	2.900433586	3.014631333
chr1	16707499	16707891	10.41719064	4.244940053	3.380894352	2.08574418
chr1	16740003	16740660	5.649705453	5.399894478	2.498175655	2.432931215
chr1	16740972	16741407	5.044176981	2.796162291	2.334618895	1.483448098
chr1	16764174	16766518	24.50606941	17.00183844	4.6150672	4.087618851
chr1	16766841	16767079	4.537152145	3.85412421	2.181787039	1.946403067
chr1	16770073	16770673	4.642283465	4.072695045	2.214834619	2.025983792
chr1	16772460	16772934	6.957625893	6.681352939	2.798595108	2.74014027
chr1	16895958	16897480	12.87946422	8.472564376	3.687000674	3.082798694
chr1	16903008	16903550	9.370186026	11.10276197	3.22807769	3.472846707
chr1	16903693	16904253	14.17674338	8.142962171	3.825454256	3.0255537
chr1	16948549	16948925	7.444756895	8.408601108	2.896224739	3.071865807
chr1	17011344	17012101	8.147988442	4.641194606	3.026443934	2.214496191
chr1	17053365	17054574	25.52269433	18.55340494	4.673708732	4.213612071
chr1	17125784	17126077	7.81291213	5.533720811	2.965860389	2.468249858
chr1	17168264	17169231	3.549778789	8.200757693	1.827729123	3.035757211
chr1	17190412	17190751	8.574306218	6.730551565	3.100019942	2.750724738
chr1	17200748	17201347	4.444460457	6.222302976	2.152008291	2.637448644
chr1	17250366	17250682	8.130010976	3.361914864	3.0232573	1.749283191
chr1	17250887	17251137	5.768849989	2.285801795	2.528283749	1.192700311
chr1	17283028	17283271	3.616366039	7.000115544	1.854540711	2.807378735
chr1	17438302	17438729	10.32417169	3.521163757	3.367954134	1.816052323
chr1	17874691	17874941	1.892050341	5.328408963	0.919950474	2.413704816
chr1	18926630	18926944	6.404779322	4.426237973	2.679148863	2.146081019
chr1	19209770	19210510	21.61082613	14.9884729	4.433682319	3.905781497
chr1	19251102	19252044	23.46151751	14.85721855	4.552224426	3.893092146
chr1	19312544	19312776	7.0351079	0.066364661	2.814572551	-3.913440975
chr1	19440595	19440945	5.751192454	3.362716985	2.523861116	1.749627363
chr1	19485665	19485941	5.495402105	2.852531798	2.458225049	1.512242969
chr1	19485945	19486172	5.728833243	7.807861471	2.518241344	2.964927456
chr1	19596867	19597545	8.229833125	4.538274598	3.040863178	2.182143905
chr1	19643856	19644124	6.198603427	1.887011373	2.631943206	0.916103118
chr1	19653746	19653978	6.713907271	0.47986744	2.747152611	-1.059292168
chr1	19765272	19766056	7.880413088	5.861341008	2.978271257	2.551230775
chr1	19799698	19800029	6.445103834	3.415303606	2.688203601	1.772013834
chr1	19881849	19882742	12.08516177	5.729128474	3.59516488	2.51831569
chr1	20152267	20152544	6.707485008	5.746464803	2.745771925	2.52267469
chr1	20603410	20603738	6.300410445	5.553463427	2.655445817	2.473387791
chr1	20613760	20614010	3.889521151	1.989711542	1.959592552	0.992559292
chr1	20633402	20633796	7.934408931	5.837599849	2.988122754	2.545375322
chr1	20661049	20661527	9.127585711	10.72731862	3.190233311	3.423217603
chr1	20717676	20717953	8.162495396	1.42378928	3.029010273	0.509735644
chr1	20786080	20787017	19.13405242	11.30349472	4.258070551	3.498696977
chr1	21149947	21150692	11.5541376	8.746732936	3.530337676	3.128744245
chr1	21176045	21176318	5.487552313	1.418618822	2.456162788	0.504486994
chr1	21176556	21177203	27.19978387	16.72190297	4.765523283	4.063667132
chr1	21261942	21262174	8.174983863	3.154871081	3.031215883	1.657581053
chr1	21324638	21325173	6.115914172	5.71588827	2.612568161	2.514977716
chr1	21349691	21350308	8.90613358	8.768440818	3.15479925	3.132320329
chr1	21647864	21648267	7.42741957	10.7069374	2.892861077	3.420473967
chr1	21782434	21782987	10.32303734	7.93923593	3.367795611	2.989000169
chr1	21783695	21784288	3.7147561	8.320436278	1.893267491	3.056659177
chr1	21937598	21937978	7.016635699	1.813931523	2.81077946	0.859119994
chr1	22052529	22053645	16.15686233	8.625298075	4.014075148	3.108574315
chr1	22124028	22124260	7.657925852	3.185503051	2.936953691	1.671521219
chr1	22451562	22452610	35.54811669	23.05647084	5.151701224	4.527099797
chr1	22976178	22976902	12.60096969	12.5142368	3.655462853	3.645498404
chr1	23019231	23019745	4.803733152	5.288690485	2.264156011	2.402910546
chr1	23019950	23020275	6.081745368	8.996537575	2.604485415	3.16936987
chr1	23167671	23168068	7.896198057	7.628189442	2.981158177	2.931340673
chr1	23177736	23178194	7.660028526	6.247595037	2.937349765	2.643300942
chr1	23189123	23189388	5.90955098	4.265905975	2.563048516	2.092852168
chr1	23196756	23197159	6.593630056	4.534632309	2.721072945	2.180985574
chr1	23343659	23344925	15.04506921	11.33743244	3.911218838	3.503022049
chr1	23367970	23368640	8.300971828	4.29549056	3.053280248	2.102822902
chr1	23393744	23393980	4.366700845	7.392172979	2.126543698	2.885998517
chr1	23483492	23483771	6.472111172	5.395389061	2.694236389	2.431726996
chr1	23530903	23531251	7.198319904	2.358495307	2.847660219	1.23786673
chr1	23559338	23559712	10.88575682	2.439957776	3.444369808	1.286856182
chr1	23691554	23692304	30.21769462	24.47664358	4.917321693	4.613333833
chr1	23743199	23744101	15.7547998	10.52689442	3.977719517	3.396007979
chr1	23790715	23791334	23.46203647	10.57308927	4.552256337	3.402325063
chr1	23800219	23801064	7.753821221	3.648019619	2.954907471	1.867113488
chr1	23824855	23825645	31.89885362	20.13213223	4.995432672	4.331428074
chr1	23955091	23955448	8.360906162	5.800677473	3.063659311	2.536221405
chr1	23959173	23960601	37.17748516	25.6802717	5.216357279	4.682588561
chr1	23979696	23980418	21.51776223	17.35356067	4.427456145	4.117159806
chr1	24108505	24109287	8.328228775	9.179502764	3.0580097	3.198416008
chr1	24187101	24187759	6.992875139	6.338901552	2.805885745	2.664232862
chr1	24642818	24644170	17.34991601	12.53557578	4.116856774	3.647956358
chr1	24746400	24747030	11.93658415	8.083680823	3.57731814	3.015012359
chr1	25232047	25233006	15.73924177	10.98491396	3.976294136	3.457451665
chr1	25239669	25240192	8.215816223	4.644566503	3.038403911	2.21554395
chr1	25247049	25247281	5.509397464	6.210199011	2.461894547	2.634639502
chr1	25247696	25248119	6.006882296	4.527420039	2.586616395	2.178689161
chr1	25320634	25320910	2.551791727	4.265387172	1.351510584	2.092676702
chr1	25338313	25339067	7.40692955	5.670444299	2.888875615	2.50346178
chr1	25875089	25875381	5.463495041	2.349443877	2.44982415	1.232319305
chr1	25921994	25923364	10.47038564	10.79057996	3.388242675	3.431700502
chr1	25997999	25998672	13.74559889	12.82463384	3.780897861	3.68084573
chr1	26111144	26112497	16.90503952	11.87810869	4.079381484	3.570233234
chr1	26163959	26164567	9.630237535	5.118238364	3.267571383	2.355647337
chr1	26219231	26219583	8.067238065	4.943498664	3.012074831	2.305532442
chr1	26305759	26306827	23.46072271	17.59174773	4.552175551	4.136826916
chr1	26386049	26386276	2.722295564	6.662641651	1.444823711	2.736094301
chr1	26471998	26472316	7.477318443	3.651757227	2.902520976	1.868590856
chr1	26472415	26473188	34.89933301	22.99759427	5.125127559	4.523411047
chr1	26530146	26530450	7.258177651	4.511451807	2.859607369	2.173591774
chr1	26530671	26531326	7.60137979	4.242877282	2.926261318	2.085042952
chr1	26620275	26621704	8.614523004	4.732648657	3.106770915	2.242647823
chr1	26692192	26693521	10.91819289	7.513830064	3.448662185	2.909548488
chr1	26694444	26694795	6.826107789	4.453977829	2.771063196	2.155094377
chr1	26695004	26698153	22.30099935	14.74809505	4.479036456	3.882456714
chr1	26786599	26788450	29.8535454	15.99101512	4.899830371	3.99918962
chr1	26826433	26826672	11.53258885	4.613527077	3.527644502	2.205870124
chr1	26864959	26865373	5.809851508	5.438298287	2.538501291	2.443155284
chr1	26889674	26890094	6.398150705	1.655273901	2.677654975	0.727069962
chr1	26899627	26900919	34.20007122	21.97584963	5.095927424	4.457847039
chr1	26991543	26991953	7.311138619	3.276471241	2.870096106	1.712142869
chr1	26993836	26994065	4.462480279	8.360293809	2.157845793	3.063553644
chr1	27154747	27155037	7.21842811	3.365198195	2.851684709	1.750691476
chr1	27322002	27322757	15.33829833	15.31306676	3.93906653	3.936691336
chr1	27341955	27342212	6.385233842	4.668289452	2.674739456	2.222894016
chr1	27349514	27350008	8.050126089	3.060378696	3.00901138	1.613710185
chr1	27418182	27418617	10.91459777	10.25351698	3.448187059	3.358046937
chr1	27489102	27490542	25.08385279	15.64374835	4.648687053	3.967514329
chr1	27528053	27528361	7.127031045	6.625459352	2.833301209	2.728020482
chr1	27545355	27545848	7.33879606	6.665290091	2.875543406	2.736667667
chr1	27575591	27576090	6.226600071	1.987766402	2.638444619	0.991148224
chr1	27590236	27590463	5.492633456	8.529171545	2.457498019	3.092405617
chr1	27603892	27604324	6.382404058	3.484520646	2.674099946	1.800960203
chr1	27659917	27660173	8.174463024	4.973362462	3.031123964	2.31422158
chr1	27725857	27726164	6.964496224	3.636002127	2.800018999	1.862353043
chr1	27830016	27831560	27.83803284	17.46499141	4.798985362	4.126394028
chr1	27914130	27915278	60.8735132	37.1467036	5.927742726	5.215162287
chr1	27959248	27959651	5.83031287	5.910012226	2.543573304	2.563161115
chr1	28232471	28233202	21.55244531	22.50595596	4.42977966	4.492234941
chr1	28235436	28236446	12.7623159	8.795871721	3.673818245	3.136826564
chr1	28259438	28259790	8.24472898	2.789286748	3.04347207	1.479896256
chr1	28328379	28329669	17.07969785	11.45701332	4.094210548	3.518159098
chr1	28369328	28369964	18.75258591	16.35933994	4.229017646	4.032042635
chr1	28505614	28505877	5.203812972	2.123281168	2.379569112	1.086295428
chr1	28552821	28553539	15.24493694	11.74662892	3.930258278	3.554174882
chr1	28581643	28582037	7.540569233	5.493416081	2.914673436	2.457703568
chr1	28586336	28586824	6.337157408	5.603835178	2.663835851	2.486414523
chr1	28592283	28592968	12.13336525	10.11498614	3.60090784	3.338422438
chr1	28642899	28643919	9.857666082	8.142723308	3.301246112	3.02551138
chr1	28648840	28649281	4.985854072	5.631722047	2.317840658	2.493576132
chr1	28736573	28737676	11.68996592	6.189402143	3.547198819	2.629800061
chr1	28877348	28877600	6.090901806	6.368251133	2.606655846	2.67089723
chr1	29122972	29123259	7.468823506	4.712653649	2.900881007	2.236539656
chr1	29124278	29124959	5.579372996	3.263493064	2.480103003	1.706416973
chr1	29181212	29182096	18.40354878	17.3928422	4.201912085	4.120421801
chr1	29230711	29231016	7.085397243	0.848462065	2.82484874	-0.237077937
chr1	29236160	29236534	5.651847067	4.477742154	2.498722428	2.162771455
chr1	30083688	30084185	6.29280018	1.763422207	2.653702133	0.818377933
chr1	30380202	30380628	6.102176116	2.27417947	2.609323818	1.185346111
chr1	30854190	30854417	4.924154626	7.828732367	2.299876065	2.968778724
chr1	31065068	31066083	24.01829218	15.6206343	4.586061667	3.965381132
chr1	31170814	31171358	5.592924878	7.005973069	2.483602953	2.808585442
chr1	31296343	31297008	17.76604428	9.147130244	4.151050587	3.193319193
chr1	31372948	31373589	6.221720239	7.870133513	2.637313525	2.976388111
chr1	31549188	31549813	9.828856242	11.85680709	3.297023544	3.567643655
chr1	31589243	31589616	13.41224568	7.075954672	3.74547891	2.822924806
chr1	31589833	31590067	7.143914765	5.583923772	2.836714868	2.481279247
chr1	31590567	31590978	12.34795389	6.518265927	3.626200096	2.704488211
chr1	31644248	31645751	34.18062713	24.21817347	5.095106962	4.598018156
chr1	31937482	31938499	7.934507311	3.631085167	2.988140642	1.860400769
chr1	31939828	31940152	5.040288955	3.425121509	2.333506444	1.77615517
chr1	32072900	32073215	12.67943945	5.047600421	3.664419061	2.335597708
chr1	32107848	32108901	23.63548187	17.99249145	4.562882373	4.169323068
chr1	32179704	32180101	8.457024348	4.139270934	3.080150132	2.049376683
chr1	32200212	32200807	8.989534593	8.95331539	3.168246426	3.162422008
chr1	32222143	32222513	9.060645614	5.152737157	3.179613853	2.365339002
chr1	32241069	32241513	6.042069715	6.121827589	2.59504283	2.613962414
chr1	32291646	32292878	16.7800949	11.49023775	4.06867897	3.522336745
chr1	32335246	32335570	4.650417356	6.725956758	2.217360198	2.749739504
chr1	32351699	32351990	6.96642887	1.613732357	2.800419291	0.690401323
chr1	32393726	32394928	17.61698111	11.27105744	4.138894816	3.494550969
chr1	32499923	32501073	21.93367612	11.97844897	4.455075725	3.582369208
chr1	32539736	32540324	9.222127238	7.165539571	3.205099571	2.841075345
chr1	32650233	32651882	19.96227641	14.69236454	4.319204344	3.876994692
chr1	32702464	32702719	7.257659974	1.529209678	2.859504467	0.612786236
chr1	32724703	32724987	4.69262825	4.316214528	2.230396175	2.109766573
chr1	32741815	32742208	11.07168458	3.666823598	3.468802843	1.874530863
chr1	32817111	32818375	15.84157655	12.92225196	3.985644014	3.691785605
chr1	32901192	32901499	5.676093119	3.838537744	2.504898258	1.940556834
chr1	32964707	32965221	18.09708603	14.13850304	4.17768551	3.821557473
chr1	33036507	33037233	10.05745481	6.395264941	3.330193351	2.677004128
chr1	33126848	33127423	5.479467609	7.482025619	2.454035726	2.903428906
chr1	33255681	33256090	6.076960375	5.918868907	2.603349885	2.565321504
chr1	33256812	33257850	21.84453868	19.42145064	4.449200734	4.279579058
chr1	33341590	33341986	5.928784539	0.918171994	2.567736368	-0.123163667
chr1	33342194	33342766	6.800657892	5.116325492	2.765674319	2.355108049
chr1	34866028	34866619	7.468876317	3.777505415	2.900891208	1.917433823
chr1	34984914	34985513	14.26945664	9.213348516	3.834858495	3.203725587
chr1	35191707	35193422	43.157928	27.95539659	5.431553698	4.805054907
chr1	35268280	35269501	22.10625557	18.85944311	4.466382772	4.237215171
chr1	35556912	35558255	67.62176653	43.89823168	6.0794158	5.456090921
chr1	35718922	35719310	9.74463397	6.738299822	3.284607996	2.752384623
chr1	35808094	35808777	12.96056074	7.856968154	3.696056233	2.973972713
chr1	35930220	35931089	4.447883799	6.8607999	2.153119098	2.77837679
chr1	36088636	36089316	26.35489034	19.45561831	4.719998784	4.282114926
chr1	36149256	36150123	7.516714714	2.788762795	2.910102249	1.479625228
chr1	36160714	36161597	25.67393132	17.70360885	4.68223232	4.145971576
chr1	36223740	36224405	14.711086	10.42319393	3.878831848	3.381725518
chr1	36306490	36306748	6.854495152	3.236314491	2.777050412	1.694351809
chr1	36323298	36323531	6.874252571	3.126084041	2.78120286	1.644356564
chr1	36351675	36351946	5.6269774	3.006771301	2.492360169	1.588215139
chr1	36385415	36386926	40.42990366	26.49040503	5.337350861	4.727397997
chr1	36397714	36398042	6.609337225	2.87422534	2.724505608	1.523173174
chr1	36463616	36464900	52.33510882	35.26263069	5.709707193	5.140068203
chr1	37032584	37033001	8.349975079	0.667441936	3.061771892	-0.58328576
chr1	37474501	37474787	6.42491498	3.301488709	2.683677363	1.723116712
chr1	37477080	37477343	4.573204316	7.750084097	2.193205376	2.954211965
chr1	37478683	37479002	5.503878472	2.137590102	2.460448615	1.095985233
chr1	37514153	37515011	21.67005195	12.39187489	4.437630707	3.631322579
chr1	37515164	37515561	4.562146509	2.198661367	2.189712778	1.136625421
chr1	37793857	37794712	11.3672852	3.695737741	3.506815838	1.885862383
chr1	37859390	37859781	14.53329658	10.20710301	3.861290081	3.351501552
chr1	37931438	37931870	6.397129522	5.609230117	2.677424694	2.48780277
chr1	37946848	37947141	9.296246099	7.07277387	3.216648262	2.822276136
chr1	37989819	37990168	3.809527486	6.748098024	1.929612064	2.754480931
chr1	38012448	38013366	6.31879916	8.591076035	2.659650411	3.102838841
chr1	38139188	38139420	4.915957467	2.358497188	2.297472434	1.237867881
chr1	38586840	38587303	9.743228871	5.298255987	3.284399955	2.40551755
chr1	38859353	38859690	6.761142223	5.526396076	2.757266995	2.466338964
chr1	38991009	38991773	19.04751192	11.33855642	4.251530653	3.503165069
chr1	39026874	39027103	2.764000661	8.055154259	1.466757961	3.009912217
chr1	39098335	39098743	4.572789644	4.10024277	2.193074554	2.035709332
chr1	39104344	39104657	2.814856685	5.281347042	1.493061471	2.400905945
chr1	39104968	39106167	9.779285982	5.630864116	3.289729133	2.493356336
chr1	39234918	39235204	8.615802638	4.319162669	3.106985202	2.110751653
chr1	39408984	39409382	6.254048422	1.37480032	2.644790389	0.459222093
chr1	39514805	39515157	12.1205517	12.01849385	3.599383463	3.587184205
chr1	39559156	39559918	12.11330715	10.36775259	3.598520895	3.374031291
chr1	39575646	39576004	7.155903116	4.89951805	2.839133855	2.292639843
chr1	39639456	39640106	6.269091474	5.356921941	2.648256381	2.421404274
chr1	39738613	39739456	20.98166903	15.45489426	4.39105754	3.949991878
chr1	39788578	39789380	7.616870119	5.8206141	2.929198295	2.541171372
chr1	39882911	39883698	14.755039	12.94059004	3.883135829	3.693831495
chr1	40041003	40041230	3.114626862	7.253514273	1.639059336	2.858680139
chr1	40096786	40097555	30.69657036	19.28308319	4.940005571	4.269263839
chr1	40161072	40162143	24.93422772	17.94167843	4.640055614	4.165242954
chr1	40257754	40258645	6.319802958	5.407683346	2.659879578	2.435010675
chr1	40374555	40374878	4.700684961	4.921667281	2.232870995	2.299147131
chr1	40449891	40450211	6.80155161	3.268075013	2.7658639	1.708441098
chr1	40530864	40531760	8.117543173	8.322197055	3.021043152	3.056964449
chr1	40691360	40692384	33.19261727	24.9431224	5.052790487	4.640570169
chr1	40709263	40709874	4.931285482	6.316713109	2.301963776	2.65917405
chr1	40861261	40861652	4.946501798	2.055200644	2.306408601	1.039279247
chr1	40861844	40862340	10.56991738	8.76326888	3.401892195	3.131469125
chr1	41241425	41243059	12.76778602	9.151379827	3.674436473	3.193989287
chr1	41486372	41487000	5.977890677	3.735993236	2.579636513	1.901491843
chr1	41495389	41496278	8.053674105	6.599535967	3.009647094	2.722364588
chr1	41502947	41503358	9.043996392	6.358334481	3.176960417	2.668648912
chr1	41662906	41663138	7.528662505	4.170763349	2.912393588	2.060311455
chr1	41918068	41918322	7.711993319	4.592866924	2.947103802	2.199394983
chr1	42334458	42334713	7.740553153	2.998040872	2.952436667	1.584020052
chr1	42335078	42335639	10.15316436	6.388859827	3.343857526	2.675558487
chr1	42456056	42456944	13.02258396	10.96394395	3.702943833	3.454694953
chr1	42658297	42658863	11.45150754	5.77163046	3.51746563	2.528978931
chr1	42670464	42670749	6.571816752	2.88400351	2.716292253	1.52807292
chr1	42681738	42682753	17.63343168	10.12184933	4.140241363	3.339400999
chr1	42682991	42683293	6.331275312	3.245206958	2.662496132	1.698310487
chr1	42683946	42684562	13.05761579	12.899068	3.706819592	3.689194925
chr1	42766579	42767723	9.979556593	7.089297551	3.318975716	2.825642684
chr1	42816822	42817531	21.3832482	11.46518244	4.418409116	3.519187407
chr1	42846346	42846637	6.365268258	3.233569617	2.670221316	1.693127671
chr1	42923819	42924991	15.34396391	9.174694279	3.939599327	3.197660085
chr1	42958391	42959551	10.95396685	5.983028684	3.453381514	2.58087598
chr1	43119845	43120833	30.91277975	20.467854	4.950131485	4.355287942
chr1	43207756	43208034	6.351560514	1.883037224	2.667111091	0.91306152
chr1	43389681	43389939	8.978467289	5.859795746	3.166469184	2.550850378
chr1	43530685	43530930	8.355089139	6.030535756	3.06265522	2.592286178
chr1	43707213	43708116	48.33017806	29.51637935	5.594852405	4.883443858
chr1	43934508	43934759	4.548357659	6.610672867	2.185345705	2.724797124
chr1	43946445	43946909	6.864223255	6.938931675	2.779096476	2.794713561
chr1	43969805	43970142	7.876874878	3.71033028	2.977623359	1.891547616
chr1	43974624	43975294	9.567818488	3.189800697	3.25819002	1.673466285
chr1	43975343	43975851	7.974964205	7.55666242	2.995478043	2.917749174
chr1	43991631	43991863	7.538455774	1.919470031	2.914269023	0.940708035
chr1	44213140	44213695	6.054349745	5.59900472	2.597972019	2.485170396
chr1	44327671	44328010	5.36882672	4.222097807	2.424606842	2.07796
chr1	44355060	44355774	15.18174581	14.12599139	3.924265796	3.820280217
chr1	44628958	44629243	10.12717496	8.059835934	3.340159876	3.010750472
chr1	44631308	44632477	40.54272336	30.87245795	5.341371097	4.948248444
chr1	44672324	44672556	5.985324243	1.919470031	2.581429404	0.940708035
chr1	44739530	44739772	6.060948569	6.442982611	2.5995436	2.687728701
chr1	44775261	44776560	17.95390776	12.05209176	4.166225983	3.591211657
chr1	44784160	44784599	7.821810983	6.319026587	2.967502673	2.659702336
chr1	44799852	44800255	7.902097701	2.755163632	2.982235684	1.462138004
chr1	44828405	44828676	7.295284565	4.062200837	2.866964254	2.022261569
chr1	45010945	45011495	9.137234926	4.282514403	3.191757649	2.098458098
chr1	45011611	45012521	14.37348192	7.035518587	3.845337686	2.814656768
chr1	45206030	45206738	19.40370566	12.97101497	4.278260295	3.697219468
chr1	45303033	45303401	4.224034473	4.953043426	2.078621609	2.30831527
chr1	45303600	45304101	10.98772324	2.605104251	3.457820572	1.381341107
chr1	45326529	45326930	7.3432193	3.963594288	2.876412686	1.986809296
chr1	45339049	45340772	15.62176154	13.20592319	3.965485239	3.723113255
chr1	45499940	45500616	9.646225097	8.344792577	3.269964476	3.06087619
chr1	45583844	45584971	27.91734657	24.86564974	4.803089921	4.636082224
chr1	45590214	45590526	8.285213247	2.569895341	3.05053883	1.361709607
chr1	45685417	45688337	16.77094342	13.42375402	4.067891942	3.74671628
chr1	45803340	45803646	6.215845895	3.909138508	2.635950736	1.966850703
chr1	46114914	46115354	9.139305403	6.853099734	3.192084523	2.776756683
chr1	46132507	46132885	11.42690169	5.498001688	3.514362377	2.45890735
chr1	46185744	46186118	3.124798516	0.620676755	1.643763169	-0.688085978
chr1	46198256	46198546	8.023777932	6.9305094	3.004281678	2.792961396
chr1	46203386	46203882	8.04973007	5.684179286	3.008940406	2.50695206
chr1	46301742	46304106	61.15992927	37.5275702	5.934514833	5.229878978
chr1	46330802	46331323	6.343488153	6.245702852	2.665276367	2.642863933
chr1	46331623	46331934	5.915749432	6.184532526	2.564560947	2.628664549
chr1	46340353	46341157	12.4932738	11.45758825	3.643079672	3.518231493
chr1	46442310	46442888	5.99031413	3.838903817	2.582631659	1.940694414
chr1	46643531	46643864	6.467800043	3.835810678	2.693275077	1.939531516
chr1	46667988	46668637	18.04686503	6.117486574	4.173676339	2.61293903
chr1	46719028	46719479	7.325545995	3.856369123	2.872936292	1.94724315
chr1	47192965	47193197	6.360384501	3.726627849	2.669113983	1.897870755
chr1	47334197	47334514	5.977217706	5.045644583	2.57947409	2.335038586
chr1	47436583	47436825	7.502957257	1.612580083	2.907459339	0.689370809
chr1	47437123	47437615	5.018073526	4.006822856	2.32713361	2.002458729
chr1	47437771	47438082	6.056738059	8.284757257	2.598541019	3.050459427
chr1	47532950	47533275	5.400169226	3.735268446	2.433004618	1.90121193
chr1	47709462	47709880	7.965841229	3.87606652	2.993826725	1.95459333
chr1	47871413	47872069	6.586478875	6.57171739	2.719507408	2.71627044
chr1	47996729	47997743	7.133010909	4.63667367	2.83451118	2.213090193
chr1	48471647	48472204	7.570336195	3.09484086	2.920357371	1.629865226
chr1	48916007	48916423	8.415373579	5.190798689	3.073027318	2.375956538
chr1	50023300	50024201	12.43729588	5.950027739	3.636600943	2.572896394
chr1	50959531	50959913	9.330909643	7.530100626	3.222017732	2.912669144
chr1	50968156	50968828	7.198458792	4.286230079	2.847688055	2.099709294
chr1	50969201	50969591	7.170515941	3.969861036	2.842076929	1.989088507
chr1	50970205	50970681	4.670792379	7.3512005	2.223667317	2.877979871
chr1	50976638	50977787	5.043101572	6.62268946	2.334311283	2.727417211
chr1	50978163	50978442	9.039622023	4.164339039	3.17626245	2.05808753
chr1	50978609	50979208	13.17901994	8.604353496	3.720171183	3.105066797
chr1	51236358	51237234	10.92335377	8.046435715	3.449343966	3.008349862
chr1	51331229	51331619	10.93490177	6.162435562	3.450868355	2.623500656
chr1	51517921	51518242	8.933373297	5.535282928	3.159205049	2.46865706
chr1	51518767	51519661	8.225410446	4.21213964	3.040087671	2.074553265
chr1	51616820	51617837	23.98491429	19.59249672	4.584055379	4.29222935
chr1	51878442	51878674	6.686486146	1.352815258	2.741248251	0.435964837
chr1	51879043	51879420	5.285069096	7.062139806	2.401922333	2.820105382
chr1	51896915	51897709	4.658001938	8.873698964	2.21971124	3.149535611
chr1	51898355	51898741	5.587975047	14.05805312	2.482325578	3.813324906
chr1	52005811	52006963	6.978643185	4.781364672	2.802946569	2.257422443
chr1	52033214	52033970	8.666340159	9.249230067	3.115422864	3.209333276
chr1	52056013	52056979	25.60892629	12.75172382	4.678574861	3.672620383
chr1	52141906	52142704	8.925954537	4.979330032	3.158006458	2.315951641
chr1	52404308	52405057	20.53734168	17.55103562	4.360177549	4.133484256
chr1	52552692	52553660	12.1603901	7.739895592	3.604117605	2.952314105
chr1	52698021	52698588	13.81902455	12.05242667	3.788583878	3.591251747
chr1	52921523	52921786	7.78844141	3.041941772	2.961334651	1.604992538
chr1	53146090	53146339	6.760091104	2.273580319	2.757042689	1.184965971
chr1	53196954	53197443	9.11275379	6.524841927	3.187887089	2.705942951
chr1	53220516	53220748	5.386008357	3.22889455	2.429216468	1.691040326
chr1	53327322	53327791	7.94201903	5.026557664	2.989505818	2.329570738
chr1	53444728	53444970	3.590004554	1.262657077	1.843985674	0.336462873
chr1	53731761	53731993	5.229326752	1.990939955	2.386625219	0.993449711
chr1	53737826	53738322	7.841774589	2.901186931	2.971180172	1.536643255
chr1	53837293	53837647	9.472742968	4.166148483	3.243782239	2.058714258
chr1	53837995	53838607	6.775656609	9.274536518	2.760360761	3.213275187
chr1	54052629	54053677	32.11769526	19.74271572	5.005296465	4.303248549
chr1	54199917	54200699	25.11716738	19.23741009	4.650601867	4.265842679
chr1	54227384	54227616	5.816888912	3.175292895	2.540247753	1.666889675
chr1	54404937	54405414	7.782624195	2.198627029	2.960256694	1.136602889
chr1	54449191	54449615	5.466530907	5.694116276	2.450625581	2.509471954
chr1	54542101	54542646	9.413246962	4.854762958	3.234692445	2.279400855
chr1	54800923	54801569	8.41101379	5.442799629	3.072279701	2.444348926
chr1	54887153	54888245	9.959189733	3.335602432	3.316028371	1.737947345
chr1	54950566	54950892	9.058393862	6.339561483	3.17925527	2.66438305
chr1	55214301	55215819	33.88000433	17.48696073	5.082362154	4.128207663
chr1	55427840	55428195	2.940691575	1.059244503	1.55615548	0.083035642
chr1	55429942	55430466	7.56496369	6.308264051	2.919333158	2.65724305
chr1	56644946	56646310	10.0907041	6.64809563	3.33495494	2.732941135
chr1	58699632	58700425	23.30389844	17.2313627	4.542499414	4.106964893
chr1	58755353	58755773	6.33756621	3.529091899	2.663928914	1.819296999
chr1	58782509	58783688	7.139868032	5.52145777	2.835897409	2.465049216
chr1	58784222	58784528	7.243405835	4.489706429	2.856668209	2.166621114
chr1	58903692	58903992	8.837754138	3.189859324	3.143679797	1.673492801
chr1	59814099	59814402	8.609287863	5.22991606	3.105893907	2.386787791
chr1	59814795	59815207	6.741858044	6.07196861	2.75314625	2.602164333
chr1	59887133	59887445	6.600212018	2.787216634	2.722512369	1.478825139
chr1	61042950	61043207	6.22346042	2.9608833	2.637716983	1.566027629
chr1	61057389	61057923	4.884195709	11.14322975	2.28812101	3.478095538
chr1	61083098	61083721	8.922101494	3.23796216	3.15738356	1.695086126
chr1	61241369	61241869	10.50397009	8.79500701	3.392862808	3.136684728
chr1	61724631	61725489	46.01611984	30.81975586	5.524067433	4.945783528
chr1	61942991	61943232	8.959455039	5.464735124	3.163410983	2.45015157
chr1	62435454	62436684	24.32871958	14.6840559	4.604588488	3.876178607
chr1	62437048	62437646	9.126416511	3.701599308	3.190048497	1.888148734
chr1	62687769	62688709	14.22171525	6.041778426	3.830023571	2.594973276
chr1	62783624	62784267	10.63595046	7.031063342	3.410877057	2.813742892
chr1	63523223	63523605	7.107174431	6.27831575	2.829276108	2.650377587
chr1	63593194	63593966	7.254830809	4.870883282	2.858941969	2.284183413
chr1	63662700	63663501	8.800058023	8.344820486	3.137513036	3.060881015
chr1	63773815	63774546	6.814816087	5.457585003	2.768674723	2.448262696
chr1	64215692	64216049	7.695876512	6.406955636	2.94408565	2.679639001
chr1	64469763	64470048	5.494052216	4.357175883	2.457870622	2.123393351
chr1	64471083	64471547	7.839092162	5.08582705	2.970686587	2.346482402
chr1	64744723	64745697	12.34229211	9.390014168	3.62553844	3.231127335
chr1	64934357	64934745	12.42117075	7.989812372	3.634729255	2.998161624
chr1	64965400	64965653	6.020129894	2.836830597	2.589794616	1.504280002
chr1	64966319	64966551	7.535515583	0.724906099	2.913706225	-0.464133968
chr1	65066776	65068131	9.003493291	4.51802362	3.170484865	2.175691813
chr1	65147857	65149262	10.40085121	6.235979754	3.378629699	2.640616244
chr1	65255852	65256084	7.689265013	5.926873006	2.942845703	2.567271145
chr1	65265674	65266145	7.098894992	3.491452631	2.827594473	1.8038274
chr1	65420294	65421457	15.38768998	9.198091014	3.943704764	3.201334473
chr1	65422151	65422584	5.633618682	7.542388861	2.494061917	2.915021533
chr1	66446313	66446743	3.207097877	4.091525787	1.681268384	2.032638945
chr1	66924656	66925073	6.705694778	5.842241642	2.745386818	2.546522031
chr1	66930169	66931029	16.97649403	12.04769633	4.08546664	3.590685406
chr1	66996185	66996417	4.707370503	3.581137575	2.234921408	1.840417943
chr1	67053457	67054503	15.39755321	9.321689213	3.944629209	3.220591414
chr1	67060902	67061195	7.685747306	1.978637538	2.942185544	0.984507353
chr1	67429529	67430700	42.29293943	24.08176751	5.402344928	4.589869379
chr1	67831838	67832530	12.1527727	10.26639225	3.603213602	3.359857383
chr1	67832676	67833168	5.995642773	4.638717662	2.583914428	2.213726038
chr1	68232091	68232553	9.017346842	8.300727867	3.172703014	3.053237848
chr1	68384924	68385292	4.946356151	3.81696562	2.306366121	1.932426192
chr1	68385977	68386293	5.036318798	2.687281781	2.332369608	1.426147606
chr1	70221601	70222027	8.371958243	8.57404859	3.065565116	3.099976593
chr1	70354000	70354970	24.37976347	14.85935453	4.607612224	3.893299543
chr1	70488018	70488264	9.220654868	5.481245022	3.204869217	2.454503627
chr1	71080604	71081407	11.44247844	8.734418181	3.516327668	3.126711605
chr1	71081797	71082056	7.470132791	6.237288755	2.901133889	2.64091905
chr1	72282941	72283741	10.59024786	7.398875886	3.40466445	2.887306098
chr1	72283895	72284127	7.631487119	8.627402626	2.931964217	3.108926286
chr1	74197813	74198468	7.739079098	7.418031627	2.952161905	2.891036419
chr1	74732585	74733705	34.76844839	24.55815413	5.11970678	4.618130222
chr1	75615024	75615699	6.26207368	2.23535581	2.646640483	1.160504489
chr1	75616504	75616779	8.011189485	1.649482172	3.002016467	0.722013185
chr1	75724498	75725178	9.912240629	5.313915872	3.309211211	2.409775388
chr1	76668189	76668468	5.955842063	4.170707076	2.574305497	2.06029199
chr1	77219043	77219627	20.08856876	14.45406687	4.328302876	3.853403569
chr1	77539064	77539627	3.80051694	3.630893828	1.926195665	1.860324744
chr1	77681728	77683077	22.83300158	20.32232549	4.513048621	4.344993594
chr1	77779057	77780290	39.87864134	25.519553	5.317544353	4.673531154
chr1	77870454	77870736	5.513827239	3.099476784	2.463054065	1.632024698
chr1	77888130	77889198	11.41021265	6.446297782	3.512253774	2.688470834
chr1	77978069	77979369	22.02640446	19.68008277	4.461162107	4.298664383
chr1	79138107	79138441	5.156026084	7.795811288	2.366259562	2.962699168
chr1	81800443	81801623	8.353526852	7.296824827	3.062385431	2.86726882
chr1	84298282	84299273	11.54208154	6.869192758	3.528831523	2.780140569
chr1	84301318	84301896	10.25270284	11.59560449	3.357932381	3.535506126
chr1	84442629	84442888	4.221028299	6.877479286	2.077594502	2.781879889
chr1	84479084	84479604	11.46969671	12.59058538	3.519755338	3.654273455
chr1	84505613	84506007	7.950553852	2.799311453	2.991055365	1.485072011
chr1	84997234	84997466	6.220352054	3.170187153	2.636996235	1.664568013
chr1	85048152	85048428	13.82412432	4.61726216	3.789116192	2.207037648
chr1	85048590	85049008	6.191788345	2.542960663	2.630356156	1.346509145
chr1	85201078	85201485	5.958339212	3.282433391	2.574910259	1.714765735
chr1	85259376	85259724	9.305713242	4.853126156	3.218116731	2.278914363
chr1	85276242	85276474	6.97635143	5.883480705	2.802472717	2.556669915
chr1	85279673	85280051	6.07527346	8.206663012	2.602949349	3.036795714
chr1	85464571	85465133	9.758322315	3.592573307	3.286633136	1.845017595
chr1	85521155	85521393	2.652795561	2.577710796	1.407513498	1.366090411
chr1	85576700	85577303	6.126263708	4.068635448	2.61500747	2.02454502
chr1	85580443	85581077	6.605400075	3.965435722	2.723645945	1.987479398
chr1	85613144	85613401	4.137184881	7.387232456	2.04864943	2.885033976
chr1	86395955	86396391	12.70709412	9.074161591	3.667562245	3.181764351
chr1	86704028	86704255	2.82138071	7.90699524	1.496401353	2.983129556
chr1	86704388	86705667	5.46716464	5.231435338	2.450792822	2.38720683
chr1	86833694	86834040	7.020615902	3.323721228	2.8115976	1.732799383
chr1	86913675	86914473	11.33823032	19.31549846	3.503123576	4.271687003
chr1	86914733	86915134	9.212875414	3.75611375	3.203651504	1.909240754
chr1	87113156	87113634	3.374604955	3.845432464	1.754718624	1.943145855
chr1	87335145	87335667	6.275626316	3.290437517	2.649759449	1.718279426
chr1	87955983	87956394	9.42596037	5.439094559	3.236639616	2.443366507
chr1	88683911	88685181	15.11467908	8.452510096	3.917878442	3.079379834
chr1	88891198	88891726	16.46795502	12.34151205	4.041589508	3.625447255
chr1	88991886	88992566	9.799977579	6.167344977	3.292778449	2.624649547
chr1	88992809	88993250	13.95863179	7.758718585	3.803085632	2.955818399
chr1	89524463	89525134	11.10327572	7.707563024	3.472913462	2.946274781
chr1	89820788	89821522	10.38519513	6.675299773	3.376456418	2.738832627
chr1	89843515	89843838	6.220690656	2.508960976	2.637074765	1.327090031
chr1	89994374	89995848	69.54341037	45.05969179	6.119841913	5.49376554
chr1	90997259	90998079	11.32467635	5.197435207	3.501397915	2.377799868
chr1	91021149	91022326	25.23506195	20.04747115	4.657357723	4.325348357
chr1	91165334	91165566	6.529802684	5.804356509	2.707039397	2.537136134
chr1	91387248	91387520	29.5816939	15.90167531	4.886632761	3.991106863
chr1	91428128	91428671	11.99387876	10.27638032	3.584226389	3.361260284
chr1	91885826	91886507	8.93087238	5.300896287	3.158801107	2.406236314
chr1	92080071	92080608	5.637062734	2.002593262	2.494943623	1.001869431
chr1	92298559	92299465	15.46281306	12.15629332	3.950730899	3.603631486
chr1	92784798	92785030	6.968515392	2.118562791	2.80085133	1.083085889
chr1	92831824	92832711	23.73319877	16.5645991	4.568834656	4.050031382
chr1	92961576	92962049	7.200967032	5.801579249	2.848190662	2.53644567
chr1	93078901	93080028	32.2217102	24.29894598	5.009961163	4.60282183
chr1	93180352	93180619	11.88117399	5.54916112	3.570605492	2.472269692
chr1	93180815	93181116	8.647624356	3.884562714	3.112303855	1.957752203
chr1	93219378	93219640	3.929895161	2.17432759	1.974490826	1.120569317
chr1	93275840	93276256	7.761651096	8.049903562	2.956363582	3.0089715
chr1	93277475	93277809	4.922033413	7.358772929	2.299254451	2.879465218
chr1	93345147	93346694	9.34085145	8.672119651	3.223554062	3.116384662
chr1	93448082	93448952	7.720859704	4.791866756	2.948761498	2.260587793
chr1	93701512	93702525	9.497193036	3.005895512	3.247501178	1.587794861
chr1	93738348	93738788	6.567904804	3.964893402	2.715433217	1.987282079
chr1	93847393	93848284	6.674743192	7.12207086	2.738712331	2.83229679
chr1	93878801	93879303	16.50985534	10.55714101	4.045255574	3.400147285
chr1	93909146	93909688	8.024644753	3.498431812	3.004437526	1.806708372
chr1	94045671	94046152	7.938010729	3.636162033	2.988777512	1.86241649
chr1	94237387	94237801	7.674029706	2.474554333	2.93998435	1.307168719
chr1	94247317	94247868	6.78688678	8.333463182	2.762749946	3.058916169
chr1	94324647	94325335	7.087188753	5.493558511	2.825213473	2.457740973
chr1	94327040	94327292	3.927169666	4.883108896	1.973489928	2.287799951
chr1	94327398	94327630	6.324151197	3.920616442	2.66087186	1.971080508
chr1	94418038	94418973	9.319953306	3.619244857	3.220322727	1.855688715
chr1	94541364	94541712	10.45210733	4.523003185	3.385721939	2.177281012
chr1	94579811	94580300	5.434942881	3.717757202	2.442264873	1.894432554
chr1	94926060	94926617	7.730226227	4.095267876	2.950510636	2.033957823
chr1	94927012	94927923	9.456758066	3.84557314	3.241345688	1.943198632
chr1	94931476	94931904	4.83684593	6.310556465	2.274066584	2.657767228
chr1	95117422	95117929	5.414956939	3.936166497	2.436949865	1.976791247
chr1	95233947	95234655	16.72263614	11.42575526	4.063730385	3.514217628
chr1	95974615	95975397	6.784373217	1.119608053	2.762215537	0.162993769
chr1	96721390	96722752	18.80553211	13.76788524	4.233085223	3.783235072
chr1	96966899	96967137	4.673654889	5.784919662	2.224551207	2.532296924
chr1	98054135	98054840	9.886869704	4.636619402	3.30551382	2.213073308
chr1	98055382	98055743	10.96058137	16.68590855	3.454252418	4.060558338
chr1	98264117	98264678	11.7993927	16.85960078	3.560640703	4.07549847
chr1	98661560	98661914	9.612647568	6.430304169	3.264933841	2.684886982
chr1	99180296	99180782	12.48619704	11.97392545	3.642262233	3.581824288
chr1	99730615	99730857	5.277980862	0.79160708	2.399986119	-0.337143579
chr1	99969956	99970207	5.095972296	3.831453874	2.349357434	1.937891938
chr1	100037627	100039066	33.68151942	19.75416964	5.073885317	4.304085299
chr1	100132260	100133589	57.02595109	43.02639512	5.833546698	5.427150067
chr1	100249325	100250112	16.40138186	14.81344873	4.035745466	3.88883565
chr1	100266209	100266723	8.559023593	1.897499558	3.097446224	0.92409955
chr1	100351087	100352224	5.632835703	7.015494794	2.493861392	2.810544859
chr1	100352307	100353334	9.440728246	5.127201532	3.238898152	2.358171606
chr1	100785812	100786081	5.521852864	4.250906072	2.465152446	2.087770382
chr1	100894777	100895117	4.713558643	4.936839118	2.236816677	2.303587631
chr1	101236937	101237528	4.730660591	10.97281684	2.242041656	3.455862023
chr1	102774887	102775393	9.665961446	13.10923408	3.27291324	3.712511492
chr1	103271511	103271986	5.562608966	1.55524417	2.475761692	0.637141098
chr1	105664003	105664548	4.483805353	4.961244899	2.16472365	2.310702174
chr1	107056500	107057559	23.82551179	12.48212494	4.5744353	3.641791652
chr1	107683613	107684088	9.652056248	10.59559003	3.270836323	3.405392023
chr1	108016182	108016700	8.556091544	5.33416345	3.096951918	2.415262033
chr1	108118386	108118716	8.269774901	10.40616191	3.047848061	3.379366154
chr1	108199303	108200140	6.456911861	5.163328517	2.690844334	2.368301393
chr1	108200366	108200736	7.007328302	5.118328048	2.80886449	2.355672617
chr1	108691881	108693166	21.05526895	17.25607054	4.396109399	4.109032074
chr1	108746471	108747252	13.09187321	8.831089782	3.71059963	3.142591482
chr1	109075770	109076205	5.797305666	4.444727805	2.535382554	2.152095071
chr1	109425894	109426380	10.71166244	3.175334692	3.421110497	1.666908665
chr1	109466412	109466644	7.050774952	0.239933774	2.817781833	-2.059291844
chr1	109483475	109484516	62.01698295	38.6507731	5.954591437	5.272425366
chr1	109494043	109494457	9.974478817	4.795345025	3.31824146	2.261634621
chr1	109546299	109546932	12.76938376	12.71356618	3.674616998	3.668296861
chr1	109548308	109548535	3.428891293	8.833084169	1.777742167	3.142917259
chr1	109619648	109620204	11.52385559	7.268008361	3.526551582	2.861560079
chr1	109821321	109821630	2.472637249	2.939801753	1.306050603	1.555718869
chr1	109852209	109852516	4.190095226	3.213570818	2.066983032	1.684177266
chr1	109876924	109877798	7.090250823	7.147454304	2.825836665	2.837429491
chr1	109975953	109976423	3.45234394	2.775670489	1.7875762	1.47283631
chr1	109984298	109985137	9.139663737	7.319630287	3.192141087	2.87177078
chr1	110031424	110031735	6.465101946	4.013852492	2.69267312	2.004987599
chr1	110034028	110035480	59.68603866	40.22153033	5.899321601	5.329896069
chr1	110210699	110211257	6.868681287	2.545405231	2.780033144	1.347895353
chr1	110338150	110340394	21.30012644	16.06160444	4.412790089	4.00554411
chr1	110407330	110408060	7.774311725	6.757308863	2.958714956	2.756448799
chr1	110916875	110917107	6.194887461	4.482163248	2.631078074	2.164195195
chr1	110927529	110927860	4.987234997	5.599737667	2.318240184	2.485359242
chr1	110963034	110964019	26.88887878	19.14865367	4.748937693	4.259171056
chr1	111203328	111203613	6.317520356	2.211831095	2.659358408	1.145241219
chr1	111203856	111204466	8.216140083	4.576264652	3.038460779	2.194170488
chr1	111449043	111449960	27.27636982	18.82954151	4.769579745	4.234925966
chr1	111755670	111756326	12.15337021	10.4605877	3.603284533	3.386892003
chr1	112390336	112391291	10.42583411	7.765265505	3.382090905	2.957035253
chr1	112393823	112394139	3.429442731	4.261423695	1.777974164	2.0913355
chr1	112522641	112523097	5.812319559	2.25052976	2.539114024	1.170264642
chr1	112618511	112620424	37.66464394	28.5623869	5.235138986	4.836044642
chr1	112674435	112675522	7.924328826	5.168334479	2.986288747	2.36969944
chr1	112735662	112736154	2.92393872	1.037511935	1.547913076	0.053127933
chr1	112854477	112854921	9.072825796	7.792994081	3.181551958	2.962177721
chr1	113072893	113073848	22.28928184	14.58676928	4.478278229	3.866588481
chr1	113390475	113390712	7.822294211	3.862891022	2.9675918	1.949680978
chr1	113759271	113759519	6.201967449	2.268420319	2.632725954	1.181687984
chr1	113811885	113812852	24.09311607	10.99232545	4.590549091	3.458424719
chr1	113928930	113929991	31.97941182	18.78612269	4.999071499	4.231595431
chr1	114346514	114346915	9.709759799	5.029810643	3.279435607	2.330504088
chr1	114510562	114511601	14.27698815	7.428996829	3.835619758	2.89316741
chr1	114581357	114582211	10.40505396	7.191413736	3.379212542	2.846275413
chr1	114716583	114716979	11.21959742	9.005289918	3.487949005	3.170772723
chr1	114757168	114758447	40.06992878	35.08474362	5.32444804	5.132771915
chr1	115062402	115062796	7.614955217	8.663214052	2.928835552	3.114902364
chr1	115139052	115139526	5.748811374	8.36418109	2.523263695	3.064224298
chr1	115179149	115179423	7.041283705	3.345583507	2.815838472	1.742257855
chr1	115179703	115180135	4.654272525	3.972518541	2.218555688	1.990053953
chr1	115470644	115471129	7.463128518	10.22633626	2.89978053	3.354217465
chr1	115531436	115531663	3.640069792	6.790466435	1.863966112	2.763510676
chr1	115839226	115839509	7.825669247	5.501174248	2.968214136	2.459739601
chr1	115976365	115976857	8.072692206	4.078437152	3.013049886	2.028016421
chr1	115977406	115977725	8.814184536	3.692287237	3.139827102	1.88451479
chr1	116168021	116168248	6.837767259	7.523512126	2.773525318	2.911406298
chr1	116373672	116374238	5.804223883	5.662297476	2.537103169	2.501387545
chr1	116418507	116418989	8.524876941	9.590328116	3.091679009	3.261580175
chr1	116475012	116475244	8.335585327	4.132471851	3.059283509	2.047004992
chr1	116570257	116570604	8.83624954	4.479722079	3.143434162	2.163409231
chr1	116571122	116571513	7.172514217	4.984279881	2.842478923	2.317385082
chr1	116820296	116820679	6.424839202	5.17884261	2.683660348	2.372629714
chr1	116909862	116910495	6.552667006	2.041280334	2.712082219	1.029474325
chr1	117366314	117367264	7.565243269	3.195883947	2.919386475	1.67621502
chr1	118788533	118789304	8.383987486	6.41716993	3.067636563	2.681937187
chr1	119140241	119141365	28.2491769	18.40989656	4.820136927	4.202409616
chr1	119711808	119712363	9.483086535	6.252532614	3.245356701	2.644440678
chr1	120068933	120069897	9.371424434	3.813519917	3.228268351	1.931123235
chr1	120090876	120091486	4.950543303	9.506871536	2.307586864	3.248970666
chr1	120176230	120176852	8.978810356	5.363864482	3.166524308	2.423272788
chr1	120230311	120230549	4.379644369	4.89292304	2.130813726	2.290696591
chr1	120340812	120341233	15.70643729	9.064812284	3.973284064	3.180277145
chr1	120414723	120415202	11.71577491	9.846951682	3.550380476	3.299677179
chr1	120558283	120559094	40.5577693	26.0163502	5.3419064	4.701346677
chr1	120723712	120724122	7.74003154	2.308046486	2.952339445	1.206672281
chr1	120844538	120845043	11.1499356	5.700139121	3.478963472	2.510997131
chr1	120850618	120850886	4.923615733	6.494057901	2.29971817	2.699120248
chr1	120912694	120913715	8.873826144	6.543525383	3.149556288	2.71006811
chr1	120913937	120914460	8.210175851	4.262993729	3.037413123	2.091866933
chr1	121157029	121157724	3.688349813	8.449383366	1.882975491	3.078846058
chr1	121183287	121183676	3.609367609	7.449398971	1.851746087	2.897124031
chr1	121186032	121186264	7.107574113	4.374959878	2.829357237	2.129269786
chr1	121574153	121574591	8.258776642	3.243450866	3.045928094	1.697529584
chr1	122644929	122645163	170.1247563	121.5998673	7.410449285	6.925997844
chr1	122652802	122653167	15.57352427	10.43205333	3.961023556	3.382951245
chr1	122759273	122759517	39.50153868	39.24020095	5.303836946	5.294260525
chr1	122933881	122934168	27.21548637	22.19735189	4.766355914	4.47231567
chr1	123062828	123063206	30.18884843	20.82958857	4.91594382	4.380562438
chr1	123075733	123075969	9.855897156	2.612101821	3.300987202	1.385211135
chr1	123821311	123821587	20.46864466	22.85136003	4.355343672	4.514208127
chr1	124623215	124623556	38.65391104	25.50179574	5.27254249	4.672526935
chr1	124727384	124727672	65.90764848	58.32118858	6.042373992	5.865948217
chr1	124886836	124887090	12.19857449	5.945079208	3.608640661	2.571696032
chr1	125178977	125179302	1253.789387	900.097879	10.29207931	9.813938082
chr1	125179663	125180623	2155.276469	1564.154433	11.07365723	10.61116725
chr1	125182267	125182659	1434.48943	1045.856968	10.48632162	10.03046985
chr1	143232909	143233215	1065.258288	769.3439684	10.05698756	9.587484951
chr1	143703588	143703845	4.826718316	6.38951745	2.271042635	2.67570698
chr1	143728884	143729111	2.139806594	7.983950149	1.097480405	2.997102713
chr1	143804036	143804302	3.621400258	4.848724871	1.856547641	2.277605394
chr1	143944640	143945380	9.87669513	8.298480079	3.304028378	3.052847122
chr1	143952021	143952407	8.87695257	7.828700899	3.150064489	2.968772925
chr1	143971029	143971493	7.85573798	5.940909796	2.973746811	2.570683883
chr1	143973559	143973869	8.104877563	5.150981808	3.018790392	2.364847445
chr1	144065682	144066478	6.151298936	6.144948366	2.620891089	2.619400888
chr1	144077372	144077732	13.34496402	9.532401676	3.738223511	3.252839745
chr1	144102918	144103152	15.90729822	6.842931063	3.991616916	2.774614413
chr1	144103463	144103825	41.25598292	26.75837864	5.366531448	4.741918797
chr1	144104067	144104680	50.89166893	37.53945006	5.669357598	5.23033561
chr1	144218882	144219109	8.849466408	10.01613883	3.145590468	3.324254559
chr1	144412516	144413278	9.617192902	10.23641731	3.265615857	3.355638963
chr1	144418381	144419244	14.03612246	8.597200782	3.811072535	3.103867
chr1	144461327	144462045	13.7947774	10.96309877	3.786050272	3.454583735
chr1	144484658	144484948	6.765609771	4.674111202	2.758219967	2.224692058
chr1	144551614	144552053	7.415040218	5.206837077	2.890454518	2.380407265
chr1	144560167	144560550	5.827495361	4.362472335	2.542875951	2.125145982
chr1	144567413	144568362	11.57121335	8.165051525	3.532468247	3.02946199
chr1	144894367	144894624	6.813983119	4.265052717	2.768498373	2.092563574
chr1	145094180	145094594	8.176698097	7.479450827	3.031518374	2.902932345
chr1	145096687	145096978	9.538922975	7.366596004	3.253826383	2.880998125
chr1	145115551	145115983	9.677723889	10.64958989	3.274667779	3.412725969
chr1	145122440	145123331	6.197920965	6.497328494	2.631784358	2.699846647
chr1	145155609	145155903	6.022895887	5.864362717	2.59045732	2.551974338
chr1	145161150	145161403	9.800667254	10.45907979	3.292879975	3.386684021
chr1	145214601	145216387	18.98131176	13.20643414	4.246507792	3.723169073
chr1	145280587	145280892	11.30297488	5.93730016	3.498630627	2.56980705
chr1	145281134	145281670	8.13143072	6.939292265	3.023509216	2.794788531
chr1	145287012	145287767	14.2760488	13.26554445	3.835524833	3.729611983
chr1	145459865	145460097	7.548248965	5.618022518	2.916142008	2.490062407
chr1	145465785	145466504	15.81493812	14.20730473	3.983216006	3.828560982
chr1	145505855	145506235	13.82579268	11.67989893	3.789290292	3.545955885
chr1	145607870	145608295	9.598181567	9.798779678	3.262761105	3.29260209
chr1	145708374	145708647	3.127419373	1.496711257	1.644972691	0.581795926
chr1	145721033	145721406	7.428495471	7.649880159	2.893070044	2.935437147
chr1	145823258	145824450	25.3166226	17.38475658	4.662013048	4.119750962
chr1	145845367	145846051	15.90872636	10.1202443	3.991746434	3.339172212
chr1	145858499	145859627	29.20279	17.37314111	4.868034304	4.118786716
chr1	145918079	145919100	13.69336656	14.61882125	3.775405276	3.869755083
chr1	145926916	145928304	29.41182858	25.36889181	4.878324577	4.664988594
chr1	145957505	145957800	8.879727081	7.437337536	3.150515336	2.894786249
chr1	145979243	145979867	3.015386462	1.610454984	1.592342915	0.687468335
chr1	145996529	145997034	10.90069832	11.5679506	3.446348655	3.532061391
chr1	146035296	146035700	5.01846064	9.798772644	2.327244901	3.292601054
chr1	146037376	146038214	6.798941032	6.578958391	2.765310057	2.717859188
chr1	146038256	146039923	13.11019498	8.291184326	3.712617237	3.051578193
chr1	146052194	146052601	9.937251227	4.606465804	3.312846839	2.203660303
chr1	146227896	146229228	12.81278972	10.33597239	3.679512722	3.369602216
chr1	146242039	146242271	5.246954232	0.592176974	2.391480206	-0.755899701
chr1	146297751	146298311	8.935942345	7.078628965	3.159619878	2.823469957
chr1	146369256	146370211	16.52718579	13.51837126	4.046769182	3.756849436
chr1	146376925	146377621	7.368057129	11.14415239	2.881284248	3.478214986
chr1	146377847	146378557	13.18448601	11.59081442	3.720769425	3.534910035
chr1	146387244	146387620	7.088862198	3.715280041	2.825554085	1.893470959
chr1	146413811	146414102	5.316752257	3.731120501	2.410545243	1.899608954
chr1	146472213	146472746	15.46777728	11.89853583	3.951193991	3.572712149
chr1	146938215	146939081	16.70907332	11.14606765	4.062559819	3.47846291
chr1	147171882	147173824	23.58347934	18.622164	4.559704674	4.218948827
chr1	147201224	147201514	9.849152779	7.281727743	3.29999963	2.864280801
chr1	147242434	147243197	9.679019336	5.930304167	3.274860883	2.568106103
chr1	147540479	147541002	10.47774618	4.676269455	3.389256514	2.225358063
chr1	147541889	147542174	7.319557837	4.709364154	2.8717565	2.235532284
chr1	147579396	147579907	8.225139069	5.561362359	3.040040072	2.475438341
chr1	147599117	147599584	9.676804833	8.719704369	3.274530765	3.124279223
chr1	147599760	147600641	10.45365122	7.832061201	3.385935025	2.969392038
chr1	147669229	147670719	9.309976913	8.292263066	3.21877759	3.051765886
chr1	147699999	147700337	8.219229578	2.94949777	3.039003171	1.560469318
chr1	148032819	148033133	5.859950799	5.621906407	2.550888552	2.491059436
chr1	148039007	148039761	12.97975457	8.850853246	3.698191199	3.145816542
chr1	148078889	148079559	10.58509843	7.774747615	3.40396278	2.958795843
chr1	148151569	148152299	14.68310765	6.655904577	3.876085439	2.73463475
chr1	148334395	148334711	5.222530834	5.440156769	2.384749105	2.443648226
chr1	148372451	148372691	6.90567746	3.903431053	2.787782953	1.964742787
chr1	148458584	148459784	17.70806695	13.53420353	4.146334828	3.758538084
chr1	148459949	148460327	8.678354244	8.382119791	3.117421477	3.06731514
chr1	148521973	148522301	9.631401308	6.044534482	3.267745716	2.595631235
chr1	148522497	148523114	9.827790125	11.01381782	3.296867049	3.461242745
chr1	148528402	148529388	12.60291029	10.36549213	3.655685017	3.373716709
chr1	148679026	148679343	6.961236144	5.112896223	2.799343516	2.354140744
chr1	148692849	148693359	7.617602058	9.424317401	2.929336924	3.236388128
chr1	148791526	148792098	10.59698709	8.890936105	3.405582234	3.152335325
chr1	148793887	148794206	7.206035317	4.6520206	2.849205722	2.217857485
chr1	148874476	148874773	6.431742943	8.948444585	2.685209748	3.161636936
chr1	148951121	148953458	30.08407896	20.45683214	4.910928283	4.354510848
chr1	149103264	149103882	11.92645718	8.217647283	3.576093641	3.038725409
chr1	149175534	149175854	6.007798237	6.088316448	2.586836363	2.606043347
chr1	149176186	149177146	21.674082	9.559951914	4.437898985	3.257003362
chr1	149255437	149255746	9.758225959	7.681050231	3.28661889	2.941303584
chr1	149335909	149336306	8.28305391	5.859865993	3.050162778	2.550867673
chr1	149338141	149338707	10.44439242	10.87000161	3.384656664	3.442280249
chr1	149390417	149391163	11.04346183	6.688977208	3.465120584	2.741785629
chr1	149558534	149559290	12.89041935	13.16261462	3.688227293	3.718374189
chr1	149606858	149608439	20.86096675	12.91514198	4.382734112	3.690991598
chr1	149636523	149636923	3.796374219	7.220118325	1.92462221	2.852022481
chr1	149646613	149647241	12.16848875	6.550720516	3.6050781	2.711653598
chr1	149792596	149793095	7.757296899	3.757771716	2.95555402	1.909877426
chr1	149813051	149813675	9.384033401	12.67817982	3.230208148	3.66427573
chr1	149829006	149829593	8.34377085	3.682693067	3.060699537	1.880761161
chr1	149831866	149833041	11.89633316	7.1005772	3.572445051	2.827936305
chr1	149840137	149841157	11.13907445	5.580686459	3.477557458	2.480442593
chr1	149851822	149852060	5.372414112	8.014292068	2.425570514	3.002575087
chr1	149852714	149853674	13.12127563	6.074128734	3.713836078	2.602677485
chr1	149860774	149861183	11.37458109	10.04095977	3.507741509	3.327825271
chr1	149861338	149861917	8.555589376	6.314505182	3.096867242	2.658669686
chr1	149864428	149864834	7.878961861	7.033191841	2.978005551	2.81417957
chr1	149886454	149886804	6.904029195	3.265432704	2.787438565	1.707274177
chr1	149887021	149887822	9.894322576	6.731296299	3.306600935	2.750884363
chr1	149888371	149889159	15.28843902	11.40203467	3.934369207	3.511219388
chr1	149899263	149900031	11.26491976	7.569530877	3.493765132	2.920203892
chr1	149917271	149917931	9.46631806	12.02701306	3.242803396	3.588206485
chr1	149927327	149928400	28.1601185	17.58979353	4.8155815	4.136666643
chr1	149938443	149939114	4.972481945	8.709674423	2.313966133	3.12261879
chr1	150009774	150010895	11.93799866	7.182191015	3.577489092	2.844424023
chr1	150067606	150068047	10.86089023	7.938658534	3.441070456	2.988895243
chr1	150149947	150150349	7.650480629	3.675325992	2.935550386	1.877872219
chr1	150234749	150236532	12.38787077	12.86664141	3.630856333	3.68556361
chr1	150268800	150269283	13.63336773	7.003131399	3.769070077	2.808000157
chr1	150281585	150281912	3.441918302	7.951828551	1.783212854	2.991286651
chr1	150283121	150283483	7.637279516	5.511170359	2.933058826	2.462358724
chr1	150320965	150321212	5.884906921	6.199873306	2.557019597	2.632238734
chr1	150363378	150365401	38.46929057	30.51246306	5.265635319	4.931326738
chr1	150365606	150365872	5.925772072	5.12922856	2.567003136	2.35874186
chr1	150487130	150487756	15.42796955	11.8615117	3.947476299	3.568215982
chr1	150537306	150538273	7.455269872	5.682937344	2.898260577	2.506636809
chr1	150548921	150549878	9.61516224	5.33453947	3.265311201	2.415363729
chr1	150559957	150560305	5.788163709	6.934253013	2.533105727	2.793740478
chr1	150561095	150561413	6.335646746	2.3016703	2.663491898	1.202681191
chr1	150561506	150561827	6.682688437	8.690791972	2.740428614	3.119487653
chr1	150578440	150579885	12.95071607	9.417451957	3.694959964	3.235336768
chr1	150629008	150630444	28.03665169	22.12126223	4.809242159	4.467361802
chr1	150875823	150877373	38.24572475	26.15072224	5.257226582	4.708778887
chr1	150926071	150926846	9.710906101	8.522757282	3.279605916	3.091320247
chr1	150968819	150969096	2.399863552	6.843166272	1.262952381	2.774664002
chr1	150973986	150975032	17.29740913	11.58537919	4.112484057	3.534233359
chr1	151008664	151009113	3.516156436	3.584713566	1.813999258	1.841857846
chr1	151047632	151048813	20.65385049	14.64622797	4.368338863	3.872457252
chr1	151059369	151060784	8.27186447	8.133748164	3.048212548	3.023920323
chr1	151061012	151061416	4.756402446	3.951754902	2.249870789	1.98249347
chr1	151070194	151071412	47.39762165	40.08422876	5.566742763	5.324962811
chr1	151165677	151166158	9.459861837	4.157549635	3.241819113	2.055733487
chr1	151189809	151190218	8.724381914	4.554983696	3.125052926	2.18744589
chr1	151190366	151190598	6.431873104	3.29781061	2.685238944	1.721508549
chr1	151198214	151200115	23.12144463	19.42906391	4.531159635	4.280144489
chr1	151247365	151248228	12.35390021	11.51141488	3.626894677	3.524993262
chr1	151254184	151255144	13.7659159	9.822731032	3.783028696	3.296124195
chr1	151281213	151281701	9.562064996	7.047267705	3.257322212	2.817064019
chr1	151281959	151283405	18.46521085	11.10147466	4.206737831	3.472679424
chr1	151328115	151328376	8.359958291	6.302938101	3.063495745	2.656024495
chr1	151398795	151400120	35.92713985	25.29599895	5.167002182	4.660837308
chr1	151457468	151458646	23.58010168	20.52812123	4.559498034	4.35952969
chr1	151459279	151459882	7.510135507	6.699557094	2.908838939	2.744065723
chr1	151473430	151473721	12.16684167	3.974297052	3.604882809	1.990699708
chr1	151510822	151511605	14.87277374	9.129574666	3.894601827	3.190547649
chr1	151541044	151541307	5.81023182	6.644537223	2.538595726	2.732168723
chr1	151594266	151594556	8.539269954	10.04251008	3.094112735	3.328048004
chr1	151611681	151613120	37.51395009	22.32082041	5.229355277	4.48031815
chr1	151651105	151651337	6.189994767	4.371132179	2.62993819	2.128007005
chr1	151762751	151763946	42.41525652	27.2418621	5.406511382	4.767753416
chr1	151908116	151908509	16.59133541	10.35932962	4.052358106	3.37285874
chr1	151909158	151909798	11.24953921	10.11512272	3.491794004	3.338441918
chr1	151992552	151993092	8.379161107	8.358471024	3.066805813	3.063239061
chr1	151993291	151993939	9.350271637	8.247062012	3.225008278	3.043880256
chr1	152110337	152111126	8.514649361	7.815011684	3.08994712	2.96624803
chr1	152112093	152112325	5.35858788	3.315679649	2.421852865	1.729304625
chr1	152189192	152189936	7.019122295	9.384881362	2.81129064	3.230338507
chr1	152214252	152214758	16.91454466	14.25320359	4.080192435	3.833214315
chr1	152216092	152216491	14.60574195	9.663310278	3.868463742	3.272517485
chr1	152329358	152330134	10.69908434	8.385868417	3.419415427	3.067960193
chr1	153535084	153535475	8.253856966	7.775535776	3.045068438	2.958942088
chr1	153535682	153535914	8.2337382	7.629382598	3.041547577	2.931566313
chr1	153545034	153545390	7.359476957	2.618219873	2.879603237	1.388586257
chr1	153564103	153564525	8.226814104	6.41711848	3.040333844	2.68192562
chr1	153567981	153568286	7.020594763	5.478119953	2.811593256	2.453680857
chr1	153568414	153569174	9.308873487	6.326939984	3.218606591	2.661507911
chr1	153582489	153582856	9.898628655	9.46595845	3.30722867	3.24274859
chr1	153583145	153583372	5.724826454	7.218294782	2.517231959	2.851658061
chr1	153627032	153627678	12.53704659	5.817265509	3.648125621	2.540341153
chr1	153627853	153628085	9.150334856	5.247909978	3.19382454	2.391742972
chr1	153633552	153634734	73.70433718	51.37908378	6.203677613	5.683109258
chr1	153658395	153659129	15.41529273	14.72293317	3.946290381	3.879993215
chr1	153670521	153671564	12.51035102	12.85841095	3.645050365	3.684640459
chr1	153671857	153672507	6.348783367	9.712158212	2.666480151	3.279791923
chr1	153678693	153679226	8.700629739	5.324591545	3.121119825	2.412670859
chr1	153727236	153728801	20.44768641	16.36185943	4.353865711	4.032264806
chr1	153783377	153784072	7.172390434	5.109760563	2.842454024	2.35325569
chr1	153789532	153789820	7.547811796	2.516752611	2.91605845	1.331563411
chr1	153921919	153922627	8.435926729	5.902531262	3.076546565	2.561333778
chr1	153922978	153923706	11.80522405	9.051026448	3.561353517	3.178081413
chr1	153945620	153946962	10.66683582	7.185544128	3.415060378	2.845097409
chr1	153958140	153958758	9.833938856	11.17374061	3.297769385	3.48204033
chr1	153963092	153963627	7.266310022	8.556666383	2.861222921	3.097048842
chr1	153966985	153967322	6.253501492	9.379063552	2.644664217	3.229443885
chr1	153977041	153978189	19.40589167	13.78797081	4.278422819	3.785338244
chr1	153985894	153986673	13.86684989	6.045671896	3.793568185	2.595902685
chr1	153989917	153991505	44.21366991	38.24536869	5.466420584	5.257213151
chr1	154183100	154183576	10.13389272	8.475842025	3.341116556	3.083356699
chr1	154219778	154221637	31.11290051	20.84612299	4.959440992	4.381707188
chr1	154324566	154326686	74.02674843	45.55264039	6.209974756	5.509462775
chr1	154405470	154406091	8.733889115	4.457060561	3.126624215	2.156092564
chr1	154439523	154439755	5.942237977	3.147215869	2.571006384	1.654076137
chr1	154445531	154445763	5.918734224	3.95124989	2.565288675	1.98230909
chr1	154463488	154463720	9.780981697	2.251292362	3.289979273	1.170753423
chr1	154479668	154480151	13.90433363	10.12401709	3.7974627	3.339709943
chr1	154557755	154559654	17.34146391	12.20214046	4.116153786	3.609062338
chr1	154607667	154608941	20.98847939	16.36293984	4.391525742	4.032360068
chr1	154627156	154628073	10.0848813	5.890770015	3.334122198	2.558456229
chr1	154867077	154867365	4.075250168	7.240800665	2.026888625	2.856149235
chr1	154936241	154936948	11.31330342	10.56788307	3.499948344	3.401614504
chr1	154961269	154962549	12.8828256	6.801244583	3.68737715	2.765798774
chr1	154972590	154973123	8.279071661	9.885906568	3.049469006	3.305373272
chr1	154974153	154974384	5.621763747	12.12552056	2.491022826	3.59997478
chr1	154975375	154975910	8.108827584	7.042476866	3.019493337	2.816082919
chr1	155000054	155000346	14.36286194	5.789947209	3.844271344	2.533550194
chr1	155000865	155001337	9.417381944	7.713980738	3.235326043	2.947475544
chr1	155001573	155002171	7.791761525	7.441826084	2.961949523	2.895656675
chr1	155003979	155004335	6.709811629	5.269707949	2.746272265	2.397723009
chr1	155017447	155018081	10.61458591	11.50355094	3.407976186	3.524007359
chr1	155044663	155044965	9.79180516	8.074780303	3.291574851	3.013423008
chr1	155050408	155050770	7.50109006	5.83179766	2.907100264	2.543940665
chr1	155051255	155051751	6.312355279	3.226527788	2.658178407	1.689982451
chr1	155062693	155063080	7.628822069	3.502566027	2.931460314	1.808412247
chr1	155124577	155124858	8.442474206	3.114723144	3.077665866	1.639103933
chr1	155126893	155127231	7.095370406	2.013928106	2.826878001	1.010012182
chr1	155129148	155130195	9.693296391	6.794478047	3.276987365	2.764362727
chr1	155135721	155136096	12.58035139	10.15858783	3.653100315	3.344627958
chr1	155136526	155136934	7.163218515	3.756257779	2.840607952	1.909296074
chr1	155140561	155140817	15.06916327	8.128550351	3.913527407	3.022998084
chr1	155167934	155168172	5.002035526	1.761601119	2.322515304	0.81688729
chr1	155173598	155174094	10.96199653	9.059348278	3.454438678	3.179407268
chr1	155193575	155194497	10.23544348	9.105202721	3.355501708	3.186691138
chr1	155208414	155209932	53.56364524	37.34651578	5.743182241	5.222901749
chr1	155218391	155220041	18.83748989	18.66755927	4.235534832	4.222461407
chr1	155226532	155226854	1.916312695	2.843184317	0.938332993	1.507507629
chr1	155227740	155228287	11.11162519	7.016807434	3.473997936	2.81081477
chr1	155240426	155242291	26.18709598	20.13829466	4.710784176	4.331869614
chr1	155244629	155245269	13.33224401	8.646710432	3.736847722	3.112151376
chr1	155250564	155250960	17.5006249	8.133456799	4.129334533	3.023868642
chr1	155250974	155251207	3.670170076	7.141706	1.875846919	2.836268744
chr1	155255047	155255898	14.53813486	13.06476382	3.861770288	3.707609139
chr1	155272814	155273620	33.23932309	18.6359288	5.054819097	4.220014819
chr1	155277354	155277982	7.321504435	6.24142894	2.872140126	2.641876364
chr1	155304899	155305174	5.060179104	8.288320382	2.33918845	3.051079771
chr1	155307339	155307650	10.66996411	6.545362841	3.415483418	2.71047317
chr1	155308730	155309918	10.08555232	8.163860639	3.334218188	3.029251555
chr1	155323098	155323676	11.02469407	5.191280338	3.462666717	2.376090398
chr1	155324421	155325263	14.29283893	5.771261109	3.837220597	2.528886604
chr1	155463928	155464178	3.782284256	3.988901325	1.919257793	1.995991435
chr1	155561779	155563498	34.26827127	25.96828241	5.098801509	4.69867869
chr1	155610059	155610561	15.62598789	14.46291241	3.965875496	3.854286193
chr1	155610764	155611071	5.91808193	4.63614536	2.565129669	2.212925801
chr1	155627137	155627725	2.872351364	2.771548479	1.522232239	1.470692243
chr1	155648392	155648758	7.938051862	6.586753194	2.988784988	2.719567493
chr1	155650672	155651082	10.12056319	7.909171581	3.33921767	2.983526592
chr1	155687672	155689239	34.32840458	22.49742105	5.101330904	4.491687725
chr1	155745375	155746254	14.90677218	13.16700206	3.897895994	3.718854997
chr1	155856966	155857685	48.64239459	27.38672271	5.604142347	4.775404728
chr1	155858901	155859288	7.03531069	3.325063099	2.814614136	1.733381719
chr1	155859791	155860663	25.34958586	21.86402026	4.663890273	4.450486797
chr1	155910999	155911693	19.9378768	13.20749641	4.317439879	3.723285113
chr1	155933999	155935399	44.94725506	44.1082649	5.490161108	5.462977105
chr1	156053045	156053914	9.760605298	4.701978387	3.286970618	2.233267908
chr1	156054586	156055028	11.94556384	5.463566301	3.578403047	2.449842967
chr1	156082256	156082760	7.684844294	6.412898389	2.942016029	2.680976548
chr1	156126185	156126552	9.292564405	7.484500311	3.216076782	2.903906001
chr1	156130390	156130678	7.467346466	3.199399662	2.90059567	1.677801222
chr1	156179044	156179355	6.833282233	5.859882813	2.772578715	2.550871814
chr1	156193289	156194902	70.92693307	48.61136357	6.148261661	5.603221698
chr1	156212671	156213342	28.48902205	22.04864429	4.832334194	4.462618046
chr1	156282159	156283423	62.30136868	50.03891511	5.961191953	5.644978606
chr1	156338109	156339311	14.63761046	12.3650166	3.871608153	3.628192271
chr1	156455988	156456220	4.657430158	3.502010002	2.219534135	1.808183204
chr1	156499811	156500666	8.078185149	5.4636102	3.014031212	2.449854559
chr1	156501100	156501334	7.497324454	3.494854952	2.906375838	1.80523258
chr1	156505530	156505757	4.505801577	8.341344401	2.171783783	3.060279926
chr1	156591490	156591866	7.265299503	4.601969317	2.861022272	2.202251365
chr1	156600586	156602259	25.14725008	18.6884292	4.652328741	4.224073408
chr1	156658980	156659743	11.07819381	6.723107608	3.469650778	2.749128241
chr1	156677448	156678354	10.6764987	4.942648998	3.416366695	2.305284457
chr1	156740954	156741800	15.77021307	12.17181235	3.979130247	3.605472092
chr1	156746513	156747141	24.62026231	15.08351745	4.621774228	3.914900997
chr1	156748613	156749297	10.96199579	7.525585975	3.454438581	2.911803921
chr1	156749463	156750076	7.212316464	5.600561693	2.850462701	2.485571526
chr1	156751152	156752323	8.526187569	5.26435451	3.091900794	2.396256646
chr1	156766889	156768309	38.08420021	23.1386798	5.251120693	4.532234647
chr1	156898291	156898586	12.33072133	7.979330761	3.624185293	2.99626775
chr1	156920404	156920688	7.334129532	4.87086401	2.874625746	2.284177705
chr1	157045385	157046333	9.477582768	3.727029327	3.244519151	1.898026171
chr1	157138680	157139062	7.122636253	6.740272388	2.832411315	2.752806895
chr1	157195490	157195736	9.787717199	2.436108138	3.290972418	1.284578175
chr1	157379822	157380066	7.299928919	3.42200436	2.867882416	1.774841598
chr1	157902296	157902543	3.108019535	3.040000721	1.635995572	1.604071666
chr1	157964748	157965137	3.498399082	4.449697887	1.806694875	2.153707387
chr1	158010725	158011196	7.794947674	7.163327304	2.962539338	2.840629863
chr1	158019542	158020258	9.357377022	7.319503774	3.226104183	2.871745844
chr1	158113403	158113761	16.13122914	11.15209965	4.011784466	3.479243453
chr1	158122882	158123187	3.262620451	3.604510525	1.706031165	1.849803362
chr1	158149769	158150013	7.463805021	6.612238165	2.899911299	2.72513869
chr1	158998925	158999190	6.562838878	6.011149622	2.714320014	2.58764093
chr1	159009302	159010228	7.437458923	9.228621331	2.894809795	3.206115139
chr1	159923099	159923470	7.09744247	3.849945701	2.82729925	1.944838098
chr1	159925007	159925365	11.03847921	5.9168051	3.464469518	2.564818373
chr1	159925425	159925735	5.100819192	8.414641888	2.350728963	3.072901874
chr1	159945627	159945859	10.41163367	4.902052154	3.380124552	2.293385833
chr1	159998489	159998808	9.626806573	5.301744406	3.267057303	2.40646712
chr1	160101137	160101444	7.120645042	3.274330955	2.832007937	1.71120015
chr1	160205118	160205506	7.633170637	7.483099525	2.932282443	2.903635963
chr1	160206402	160206825	4.281730233	4.784312607	2.098193903	2.258311658
chr1	160261804	160262773	47.12007853	27.11119042	5.558270038	4.760816556
chr1	160284215	160285492	42.70806975	32.55720149	5.41643679	5.02490479
chr1	160343001	160343834	34.96869729	15.54161647	5.127992146	3.95806466
chr1	160400094	160400592	14.38697814	8.697154926	3.846691693	3.120543534
chr1	160726867	160727406	8.966699454	8.895839784	3.164577042	3.153130805
chr1	160768313	160768777	8.871245742	4.929489217	3.149136709	2.301438165
chr1	160949406	160949852	4.86475208	6.270965695	2.282366284	2.648687627
chr1	161038315	161039127	9.264500408	7.280784767	3.21171318	2.864093961
chr1	161045370	161046892	91.12265157	67.89338686	6.509737823	6.085199151
chr1	161117435	161118515	25.3812975	17.73377058	4.665693917	4.148427412
chr1	161131962	161133701	110.8082097	76.81305214	6.791920963	6.263279571
chr1	161152855	161153246	5.687344958	10.29646307	2.507755312	3.364076938
chr1	161153470	161154700	78.04867807	60.44052715	6.286302292	5.917444338
chr1	161158984	161160254	69.5184812	39.14428191	6.119324658	5.290729673
chr1	161166395	161166670	11.00433669	6.255538507	3.460000281	2.645134084
chr1	161176618	161177912	56.93940735	37.41242018	5.831355572	5.225445391
chr1	161200856	161203130	86.20592448	63.61736075	6.429715116	5.991348616
chr1	161220522	161221195	19.88314626	17.67027227	4.313474158	4.143252365
chr1	161221501	161221821	2.657433014	4.380256738	1.410033326	2.131015432
chr1	161225487	161227882	85.45620374	68.19649609	6.417113324	6.091625711
chr1	161313906	161315097	30.72714082	19.95948879	4.941441624	4.319002865
chr1	161399329	161400309	10.40074101	8.681131237	3.378614413	3.117883052
chr1	161440633	161441306	23.22893149	10.56723939	4.537850888	3.401526628
chr1	161441957	161442647	39.88695591	29.41959495	5.317845119	4.878705479
chr1	161442933	161443859	30.94099686	26.06375747	4.951447773	4.703973179
chr1	161444898	161445261	31.81119383	30.09332425	4.99146261	4.911371577
chr1	161447819	161448695	32.36054074	22.92656424	5.01616381	4.518948265
chr1	161448880	161449138	20.91572037	5.97915041	4.386515782	2.579940503
chr1	161449939	161450768	22.23490116	19.76684083	4.474754086	4.30501041
chr1	161454011	161456098	39.70280353	30.28755821	5.311168979	4.920653367
chr1	161457966	161458472	26.20426651	21.71275731	4.711729822	4.440471041
chr1	161462295	161463370	30.15730699	24.5106098	4.914435698	4.615334472
chr1	161463623	161463980	22.34177341	11.50679801	4.481671801	3.524414526
chr1	161464567	161465489	21.76038259	18.99140748	4.443632017	4.247274925
chr1	161469074	161470503	40.19304423	27.14564032	5.328873946	4.76264861
chr1	161470758	161471340	18.79913171	10.2023421	4.232594123	3.350828477
chr1	161471726	161472139	15.0562531	7.443793307	3.91229088	2.896037996
chr1	161487061	161487791	6.411471728	4.114409226	2.68065556	2.040685294
chr1	161513698	161513956	7.763261181	7.576649019	2.956662825	2.921559918
chr1	161523829	161525268	9.674040021	7.305912564	3.274118506	2.869064488
chr1	161530797	161531076	7.338536837	1.954820993	2.875492446	0.967036503
chr1	161539651	161540490	11.02488166	10.71529799	3.462691265	3.421600066
chr1	161611954	161612643	11.97849573	7.463666184	3.582374839	2.899884462
chr1	161621227	161621980	12.17842903	9.102063551	3.606256138	3.186193659
chr1	161725815	161726380	9.425440459	10.37881404	3.236560038	3.375569695
chr1	161726596	161727141	11.74600108	6.711698957	3.55409777	2.746678007
chr1	161729971	161730340	5.844797465	5.909730296	2.547153033	2.563092291
chr1	161749396	161750674	45.02091028	31.93537357	5.492523322	4.997083422
chr1	161766093	161766822	8.037103741	8.781916632	3.006675704	3.134535839
chr1	162056107	162056389	7.846168349	2.902086919	2.971988291	1.53709073
chr1	162069329	162069671	9.423800353	10.34146207	3.236308975	3.370368262
chr1	162497211	162498552	31.10745691	23.7608124	4.959188552	4.570512259
chr1	162536566	162537135	10.12740093	9.413949271	3.340192067	3.234800079
chr1	162541349	162542045	9.70591479	10.01680874	3.278864194	3.324351048
chr1	162561387	162562045	8.873598577	4.184834743	3.14951929	2.065170653
chr1	162790265	162790724	7.631950733	8.382073301	2.932051858	3.067307138
chr1	163321644	163322249	9.269419172	9.829148616	3.212478941	3.297066458
chr1	164602606	164602987	6.005968001	6.977116572	2.586396788	2.802630938
chr1	164636728	164636966	7.163217881	4.71253121	2.840607825	2.236502173
chr1	164767099	164767526	8.405553889	13.81352094	3.07134289	3.788009191
chr1	164771705	164771957	5.274091494	11.65789866	2.398922599	3.543235861
chr1	165482264	165482502	1.840442019	4.309454385	0.8800523	2.107505223
chr1	165601744	165602103	9.66735635	8.079336764	3.273121422	3.014236866
chr1	165698240	165698773	14.48570785	7.376104745	3.856558279	2.882859143
chr1	165768834	165769381	7.356106031	6.793791432	2.878942275	2.764216928
chr1	165827517	165829426	13.35622884	11.52247967	3.739440812	3.526379317
chr1	165831686	165831958	8.061959449	7.863758045	3.011130527	2.975218933
chr1	166165476	166165708	9.252184547	3.440753131	3.209794043	1.782724385
chr1	166839250	166840420	12.19455998	7.33388199	3.608165797	2.874577052
chr1	166875671	166876622	36.33657102	20.49453849	5.183350378	4.357167598
chr1	166974901	166975202	4.859334845	1.969329529	2.280758849	0.977704538
chr1	166975543	166975929	12.39548142	2.816672631	3.631742399	1.493991896
chr1	167173564	167173953	6.404001033	2.19516407	2.678973541	1.134328773
chr1	167220486	167222551	26.26214744	16.42251316	4.714912984	4.037603017
chr1	167455027	167455796	7.265404347	6.339141007	2.861043091	2.664287359
chr1	167507625	167508008	10.29955397	6.985519598	3.364509957	2.80436743
chr1	167553147	167553874	12.7277226	7.98949217	3.669902393	2.998103805
chr1	167663146	167663624	7.923188636	5.879645473	2.98608115	2.555729167
chr1	167714252	167714780	10.81999893	7.606330984	3.435628451	2.927200718
chr1	167720924	167722138	13.15578178	8.684607239	3.717625078	3.118460605
chr1	167927996	167928382	13.31130705	7.50806388	3.734580333	2.908440925
chr1	167935561	167937224	59.75443299	44.47715466	5.900973841	5.474992592
chr1	168135957	168136274	9.305541186	3.732394531	3.218090056	1.900101494
chr1	168178771	168179228	9.767749485	4.216506115	3.2880262	2.076048047
chr1	168179781	168180363	8.050462268	8.502623224	3.009071627	3.087908009
chr1	168225488	168226108	7.808792608	7.739369246	2.965099497	2.952215992
chr1	168439787	168440268	6.750095799	8.525008085	2.754907977	3.091701202
chr1	168637347	168637775	5.841160942	8.28701417	2.546255136	3.050852389
chr1	169105910	169106540	8.615249566	4.558820622	3.106892589	2.188660644
chr1	169106757	169107166	11.02962892	7.265384859	3.463312349	2.861039222
chr1	169108432	169109453	9.494650993	8.17418675	3.24711497	3.031075204
chr1	169113705	169114239	12.63465003	8.547748784	3.659313798	3.095544508
chr1	169367630	169368415	9.03123154	7.270191243	3.174922734	2.861993315
chr1	169485556	169486433	6.533379849	8.07845651	2.70782952	3.014079674
chr1	169794720	169794952	7.37589386	4.528112654	2.882817895	2.178909851
chr1	169893017	169894881	120.1818144	86.9449654	6.909074797	6.442030585
chr1	170067452	170067731	5.574745882	12.30515702	2.478906043	3.621191162
chr1	170531851	170532378	6.499319746	8.86129793	2.700288726	3.147518028
chr1	171413676	171414064	5.103614198	7.997435555	2.351519274	2.999537462
chr1	171485221	171486095	28.317076	21.82414075	4.823600396	4.447852949
chr1	171741826	171742441	11.66434572	8.665044008	3.54403348	3.115207077
chr1	171793969	171794433	10.31371667	4.170761388	3.366492414	2.060310777
chr1	171930503	171930870	8.852422454	3.562742657	3.146072301	1.832988279
chr1	172262460	172262901	7.183583611	2.488215979	2.844703728	1.315111718
chr1	172443814	172444355	7.912654324	7.265932633	2.984161732	2.86114799
chr1	172449818	172450222	6.143172191	3.339053269	2.618983822	1.739439109
chr1	172532972	172533921	21.34021725	11.86693514	4.415502958	3.568875475
chr1	172629693	172630040	2.895219181	6.879145975	1.533672571	2.78222947
chr1	172639601	172639839	2.974491168	1.550106196	1.572642895	0.632367056
chr1	172906728	172907751	9.269108105	8.972371313	3.212430526	3.165489326
chr1	173474493	173474752	5.657860482	5.670262444	2.500256602	2.503415511
chr1	173476733	173477093	6.636521496	8.487047954	2.730427257	3.085262829
chr1	173477400	173477703	6.674787438	8.017839281	2.738721894	3.003213499
chr1	173478055	173478377	8.075889031	6.546126859	3.013621087	2.710641561
chr1	173495086	173495479	6.661975374	5.507392007	2.735950021	2.461369301
chr1	173507184	173508070	8.667119466	8.150788717	3.115552591	3.02693967
chr1	173714660	173715240	7.007685916	9.107276563	2.808938115	3.187019695
chr1	173823947	173825185	68.47620838	59.57807778	6.097530915	5.896709672
chr1	173861601	173861828	1.479249653	7.961776763	0.564865557	2.993090421
chr1	173867230	173868905	10.33009963	6.681873708	3.368782263	2.740252715
chr1	174021543	174022666	24.66435774	16.46809815	4.624355815	4.041602047
chr1	174350248	174350480	6.002950393	2.710740569	2.585671746	1.438687047
chr1	174848572	174849518	54.82666919	39.93187089	5.776805925	5.319468762
chr1	174998753	175000497	21.74577842	11.82604777	4.442663448	3.563896105
chr1	175022731	175023794	38.48494282	31.83159269	5.266222199	4.992387439
chr1	175192997	175193305	6.677075436	10.45346698	2.73921634	3.385909598
chr1	176206599	176207472	7.489777944	6.586523812	2.904922946	2.719517251
chr1	177209290	177209684	7.258600303	2.651268148	2.859691376	1.406682591
chr1	177975797	177976287	7.725444015	6.805198992	2.949617853	2.766637348
chr1	178056138	178056381	5.602192692	3.687094006	2.485991607	1.8824842
chr1	178060912	178061313	5.618036707	8.58213975	2.490066051	3.101337394
chr1	178093664	178094500	11.7541695	7.432672527	3.555100703	2.893881046
chr1	178266702	178266962	7.658106397	5.812441074	2.936987704	2.539144185
chr1	178269363	178269663	6.999020406	7.431818101	2.807153014	2.893715191
chr1	178320279	178321191	16.28705006	15.7128183	4.025653419	3.973870065
chr1	178683980	178684435	8.386116856	5.869708061	3.068002933	2.55328875
chr1	178724918	178725826	11.33956279	9.924827703	3.503293111	3.311042057
chr1	179025689	179026721	9.267527633	5.993780094	3.212184512	2.583466154
chr1	179081854	179082421	14.18523668	6.657027072	3.826318317	2.734878035
chr1	179228751	179230150	30.64098336	18.72827319	4.937390693	4.227145979
chr1	179293730	179294031	8.900476735	6.799209802	3.153882613	2.765367087
chr1	179365560	179365911	10.84627933	5.162565989	3.439128325	2.368088317
chr1	179586276	179587172	6.604786278	3.741421024	2.723511879	1.903586322
chr1	179881795	179883095	44.87731279	22.33189302	5.487914386	4.481033645
chr1	179953897	179955500	68.3332511	44.23352859	6.094515863	5.467068428
chr1	180154331	180155088	9.706511848	3.277702089	3.278952939	1.712684734
chr1	180230055	180230596	10.00609621	2.202329194	3.322807324	1.139030132
chr1	180502024	180503108	11.85545057	8.759191045	3.567478589	3.130797636
chr1	180533542	180533905	7.614362281	10.36227812	2.928723213	3.373269306
chr1	180631714	180632709	27.90187194	18.50448555	4.802290011	4.209803122
chr1	180911698	180912004	9.228730675	4.783862033	3.206132232	2.258175783
chr1	180912201	180913527	11.02651228	3.781936519	3.462904629	1.919125147
chr1	181022304	181023230	16.13452748	12.31931495	4.012079422	3.622850128
chr1	181033779	181034229	6.481020169	4.61634588	2.696220924	2.206751322
chr1	181089199	181089952	8.439883948	6.591012453	3.077223161	2.720500096
chr1	181104909	181105427	8.231967475	7.375340208	3.041237282	2.882709599
chr1	181469909	181470158	5.43161293	7.631708777	2.441380673	2.93200612
chr1	182186490	182186977	3.019735393	4.144021491	1.594422138	2.051031485
chr1	182391128	182392258	12.77540184	7.276962339	3.675296766	2.863336344
chr1	182614378	182614778	6.673753858	4.769981833	2.738498478	2.253983772
chr1	182839082	182840028	13.86541204	8.122718962	3.793418585	3.021962729
chr1	183022584	183022840	7.422777817	6.77996099	2.891959186	2.761276973
chr1	183022846	183023097	8.887630744	6.772285393	3.151798878	2.759642772
chr1	183023249	183024298	11.92549143	6.945798985	3.575976813	2.796140659
chr1	183164150	183164621	5.114946068	5.931825039	2.354719028	2.568476046
chr1	183170139	183170377	3.188319888	6.50647713	1.672796384	2.701876621
chr1	183180215	183180645	9.346556713	4.434438717	3.224434972	2.148751509
chr1	183186022	183186792	8.612037494	4.307510326	3.106354601	2.106854255
chr1	183234916	183235181	6.269631613	7.29941593	2.648380677	2.86778103
chr1	183471011	183471522	13.24470481	6.979803276	3.727343785	2.803186375
chr1	183471668	183473238	30.77477404	22.29074264	4.943676359	4.478372777
chr1	183635048	183635759	9.259896144	6.00005887	3.210996013	2.584976656
chr1	183655543	183656343	6.758384062	9.60806403	2.756678338	3.264245765
chr1	183804956	183805437	5.223992247	8.029473432	2.385152756	3.00530538
chr1	184001989	184002315	4.263678298	5.73739364	2.092098588	2.520395504
chr1	184036769	184037751	18.72133186	10.32842162	4.226611169	3.368547895
chr1	184051488	184052480	25.38133351	12.6553907	4.665695964	3.661680142
chr1	184056614	184057291	14.19193771	13.25268993	3.826999678	3.728213312
chr1	184199495	184199733	3.329597994	2.450815542	1.735348001	1.293261905
chr1	184388359	184388591	7.38568783	4.708058015	2.884732286	2.235132098
chr1	184754260	184755086	8.958943653	6.277359647	3.163328634	2.650157867
chr1	184792555	184792980	9.542050928	7.593799563	3.254299386	2.92482192
chr1	184973731	184974383	8.161128187	4.586190434	3.028768603	2.197296262
chr1	185016652	185017262	7.501049014	7.482783705	2.907092369	2.903575074
chr1	185044975	185046325	15.02830425	10.10538876	3.909610324	3.337052919
chr1	185071157	185071384	3.298780276	6.709596852	1.721932687	2.746226084
chr1	185156200	185156967	18.2792974	13.70074712	4.192138714	3.776182662
chr1	185733957	185734329	5.928356788	5.479224887	2.567632276	2.453971818
chr1	186374665	186375921	17.2763213	11.81736525	4.110724148	3.562836509
chr1	187072177	187073196	16.25300826	11.903387	4.022634865	3.573300233
chr1	187339023	187339333	4.573149327	2.852953962	2.193188028	1.512456466
chr1	192165019	192165297	6.02711469	14.6659561	2.591467518	3.874399221
chr1	192808576	192809155	7.630345329	6.717472658	2.931748351	2.747918544
chr1	193058939	193059199	8.607068775	3.860535695	3.105521997	1.948801052
chr1	193059438	193060201	9.18354233	4.587622541	3.199050746	2.197746695
chr1	193105336	193105570	11.44697017	3.34807649	3.516893885	1.743332488
chr1	193115583	193116004	5.758039055	3.358951461	2.525577574	1.748010948
chr1	193121642	193122619	21.87224303	18.09563033	4.451029273	4.177569457
chr1	194203923	194204181	5.153201101	2.201152087	2.365468894	1.138258831
chr1	194534643	194535163	5.249436601	4.989658003	2.392162593	2.318940935
chr1	196462875	196463107	5.887396554	9.990439341	2.557629806	3.320548124
chr1	196466781	196467259	3.497230498	2.535953451	1.806212885	1.342528264
chr1	197146273	197146830	11.7992768	11.14928498	3.560626532	3.478879286
chr1	197200887	197201219	5.545666168	3.807233243	2.471360773	1.928742957
chr1	197201475	197201744	5.756647539	5.961391451	2.525228883	2.57564911
chr1	197774719	197775219	10.91383464	4.539627167	3.448086185	2.182573816
chr1	197775374	197775731	9.192033557	9.08004547	3.200384065	3.182699522
chr1	197902147	197903189	30.20405995	20.46532918	4.916670581	4.355109967
chr1	198156424	198157951	8.460398236	5.138791173	3.080725573	2.361429026
chr1	198930317	198930557	4.409408872	5.607174722	2.14058526	2.487274026
chr1	199545694	199546166	3.365516987	7.339477499	1.750828139	2.875677361
chr1	200301984	200302415	8.406616938	4.842523912	3.071525336	2.275759173
chr1	200669338	200670154	9.76200285	5.487068922	3.287177173	2.456035697
chr1	200738996	200739863	9.638739347	6.901214445	3.268844468	2.786850263
chr1	200886640	200886885	6.746202362	2.827945145	2.754075595	1.499754136
chr1	200891278	200891633	8.829113086	11.36813188	3.142268522	3.506923291
chr1	201106134	201106506	2.04228114	8.580192761	1.030181481	3.101010059
chr1	201153841	201154444	15.56093404	10.45884676	3.959856755	3.386651877
chr1	201191952	201192784	13.27159919	14.24071594	3.730270317	3.831949773
chr1	201296300	201296564	8.048092004	5.186031156	3.008646798	2.374630873
chr1	201405225	201405767	10.87961476	8.817098971	3.443555567	3.140304054
chr1	201448166	201448398	6.427956725	5.15602141	2.684360216	2.366258254
chr1	201461223	201461480	5.941458292	4.458606482	2.570817075	2.156592873
chr1	201467823	201469582	10.16537049	7.820672174	3.345590892	2.96729261
chr1	201480544	201481202	12.19239105	7.588503834	3.607909176	2.923815469
chr1	201489267	201489581	9.943620547	3.62849633	3.313771244	1.859371811
chr1	201506837	201507321	11.88532456	8.185257188	3.571109395	3.033027748
chr1	201513374	201513705	5.086758356	10.69764617	2.346746561	3.419221487
chr1	201538666	201539326	8.841196676	6.737356369	3.144241655	2.752182612
chr1	201543797	201544268	5.805203385	11.20357367	2.537346613	3.485887086
chr1	201551987	201552225	6.456824922	3.709813525	2.690824909	1.891346671
chr1	201553128	201553384	8.840948954	2.359453943	3.144201231	1.23845301
chr1	201712890	201713263	5.072525741	3.822953325	2.342704281	1.934687586
chr1	201828886	201829776	46.77591147	24.57134682	5.547693861	4.618905033
chr1	201850058	201850342	1.711935614	4.82498763	0.775628443	2.270525244
chr1	201888575	201889048	10.20823985	6.168403725	3.351662227	2.624897193
chr1	201955210	201955988	29.6003276	19.86379833	4.887541238	4.312069614
chr1	201982421	201983310	15.09508093	10.0849904	3.916006587	3.334137806
chr1	202017906	202018354	7.34721667	5.304476338	2.87719782	2.407210334
chr1	202037956	202038231	4.180325498	6.156485724	2.063615281	2.622107059
chr1	202118692	202119012	4.430239433	3.915767178	2.147384672	1.969294988
chr1	202143986	202144415	9.200994834	9.980730143	3.201789857	3.31914536
chr1	202144680	202145048	9.480314475	6.534863928	3.244934916	2.708157196
chr1	202184805	202185073	10.86791641	5.183755439	3.442003469	2.373997656
chr1	202348316	202349401	42.18455756	34.82926705	5.398643065	5.122228208
chr1	202600435	202600765	7.800247496	4.073456634	2.9635199	2.026253549
chr1	202615344	202615619	2.303310047	4.160311142	1.203708624	2.056691429
chr1	202805795	202808664	23.93360118	21.59680625	4.580965584	4.432746076
chr1	202810551	202811550	7.977178825	6.67814103	2.995878619	2.739446561
chr1	202852131	202852860	12.72396425	10.77615317	3.669476318	3.429770357
chr1	202888692	202889112	9.103890909	4.683834231	3.18648327	2.227690017
chr1	202926723	202927016	13.42678358	9.070604479	3.74704184	3.181198697
chr1	202927075	202927412	10.06924925	10.20408521	3.331884217	3.351074946
chr1	203007179	203007833	16.84031109	15.36490587	4.073846884	3.941567023
chr1	203025963	203026861	40.03734041	25.10255798	5.323274237	4.649762479
chr1	203151988	203152866	12.2243581	10.84600837	3.611686806	3.439092284
chr1	203153204	203153564	2.250459008	5.240763138	1.170219286	2.389776906
chr1	203256440	203257180	8.473634916	7.862341446	3.082980972	2.974959019
chr1	203271029	203271580	8.05767709	6.689129174	3.010363991	2.741818405
chr1	203273305	203273553	7.535801743	7.478620272	2.91376101	2.902772132
chr1	203327349	203328144	13.2045503	6.659939704	3.722963264	2.735509116
chr1	203487515	203487975	10.45574747	10.9069925	3.386224297	3.447181442
chr1	203628740	203629739	13.89053061	11.19355994	3.796029805	3.484597031
chr1	203795101	203796187	31.20224976	23.87873219	4.96357815	4.577654336
chr1	203860783	203862068	10.79787668	8.607529023	3.43267574	3.10559914
chr1	204073492	204074471	11.53385708	8.29047289	3.527803146	3.051454396
chr1	204117530	204117803	5.715576255	4.417463883	2.514898961	2.143218339
chr1	204151681	204152889	7.995340795	5.724455659	2.999159529	2.517138513
chr1	204213643	204214460	9.126320323	4.975877309	3.190033292	2.314950913
chr1	204287868	204288106	2.317737969	1.945724065	1.212717472	0.960307127
chr1	204377355	204377873	9.359159357	6.243578089	3.226378952	2.64237305
chr1	204384768	204385520	9.540837133	8.173928036	3.254115857	3.031029542
chr1	204410723	204412181	35.66612928	24.22075943	5.156482749	4.598172196
chr1	204417191	204417910	6.759503752	4.622107186	2.756917335	2.208550716
chr1	204418997	204419291	2.630476547	3.298261516	1.395324187	1.721705793
chr1	204426386	204426624	5.96043971	6.52140871	2.575418764	2.705183639
chr1	204494168	204495137	11.87750129	5.037474714	3.570159458	2.332700692
chr1	204506214	204506668	9.469995616	4.317412112	3.243363758	2.11016681
chr1	204507038	204507276	6.340365037	11.14185992	2.664565904	3.477918178
chr1	204507711	204508129	5.877633964	5.858017435	2.555235516	2.550412487
chr1	204515787	204516844	19.02089691	15.2708324	4.249513371	3.932706799
chr1	205122095	205122573	12.0002864	5.914954134	3.584996933	2.564366982
chr1	205175022	205175282	8.255793924	3.992636411	3.04540696	1.997341699
chr1	205210655	205211880	15.23945666	7.691049391	3.929739562	2.943180457
chr1	205228320	205228647	6.408609244	3.378305023	2.680011306	1.756299593
chr1	205276038	205276605	7.563837424	7.91867238	2.919118355	2.985258573
chr1	205284458	205285053	11.30688182	11.47378869	3.499129217	3.520269948
chr1	205294230	205294814	4.357876512	4.058034436	2.123625316	2.020781108
chr1	205543686	205544317	5.810848999	7.199030448	2.538748965	2.84780262
chr1	205631302	205631706	6.983331999	6.623875941	2.803915562	2.727675653
chr1	205631896	205632534	7.650447393	3.311734295	2.935544118	1.727586928
chr1	205680038	205680360	7.278599828	3.608230788	2.863660948	1.851291619
chr1	205749010	205750860	20.7861901	18.50312299	4.377553446	4.209696887
chr1	205890168	205890505	1.866072097	3.734050575	0.900004727	1.900741468
chr1	206030707	206030959	7.908434052	15.85950139	2.983392055	3.987275509
chr1	206058997	206059235	2.228005756	4.043223667	1.15575296	2.015506014
chr1	206175495	206176366	6.684806363	10.02213485	2.740885771	3.32511795
chr1	206182921	206183292	7.47099334	7.722242968	2.901300076	2.949019947
chr1	206201893	206202231	8.213178848	4.517537978	3.037940714	2.17553673
chr1	206202539	206202818	7.934606414	5.533351584	2.988158662	2.468153594
chr1	206203712	206204061	8.614401847	3.697285458	3.106750624	1.886466435
chr1	206204376	206204779	8.673872106	10.91926538	3.116676171	3.448803894
chr1	206205859	206206091	9.444117661	5.712460588	3.239416016	2.514112307
chr1	206366642	206366880	2.722481345	1.169423113	1.444922163	0.225797011
chr1	206403774	206404277	6.573654034	5.223633888	2.716695531	2.385053785
chr1	206470920	206471202	6.815749767	3.133078727	2.76887237	1.647581022
chr1	206507551	206507879	8.386695602	6.752259611	3.068102494	2.755370374
chr1	206611661	206612871	66.43591869	42.483567	6.053891543	5.408832997
chr1	206635612	206635960	8.917922395	7.276287375	3.156707645	2.863202523
chr1	206685377	206685907	7.065231595	1.436866707	2.820736852	0.522926234
chr1	206905391	206905706	12.40176216	5.781712018	3.632473222	2.531496751
chr1	206909522	206909987	9.303620603	2.968523867	3.217792266	1.569745712
chr1	207007282	207007520	3.871805916	3.329126376	1.953006636	1.735143637
chr1	207007757	207008702	4.226485767	6.097540433	2.079458592	2.60822742
chr1	207050254	207051489	30.5926814	23.31186934	4.935114657	4.542992791
chr1	207205135	207205373	5.320865221	7.592551836	2.41166086	2.924584853
chr1	207206611	207207239	10.5137486	8.37675732	3.394205238	3.066391878
chr1	207309702	207309964	3.298616346	3.006088934	1.721860991	1.587887691
chr1	207321252	207322045	12.29985884	9.10928878	3.620569853	3.187338418
chr1	207579067	207579701	5.604895338	6.687668718	2.486687433	2.741503383
chr1	207680696	207680984	4.870417895	9.281545308	2.284045565	3.214365023
chr1	207741033	207741370	7.90788687	6.425204778	2.983292232	2.683742435
chr1	207751843	207752646	19.53565161	14.09756864	4.288037472	3.817374462
chr1	207820695	207820964	7.114732008	10.13084974	2.830809415	3.340683282
chr1	207823999	207824231	7.344558687	3.947422532	2.876675806	1.980910954
chr1	207868845	207869742	7.328388401	7.150354113	2.873495968	2.838014691
chr1	207885030	207885364	7.901370994	6.583091397	2.982103002	2.718765228
chr1	207963224	207963788	13.81760309	9.638625601	3.788435471	3.268827443
chr1	208988920	208989185	3.37786567	1.776530027	1.756111957	0.829062073
chr1	209382784	209383448	6.981352708	6.188424817	2.8035066	2.629572237
chr1	209409843	209410159	7.494450393	4.178968559	2.905822682	2.063146904
chr1	209435665	209435975	5.540544229	5.797602123	2.470027694	2.535456328
chr1	209651323	209651639	4.288599866	5.099092892	2.100506716	2.35024062
chr1	209747697	209748025	4.835440317	10.47953931	2.273647268	3.389503391
chr1	209828144	209828572	16.23252557	5.758502088	4.020815577	2.525693584
chr1	209875592	209876121	17.20471787	9.675208915	4.104732329	3.274292813
chr1	209937726	209938715	20.26439702	15.95493785	4.340875343	3.995931084
chr1	210232524	210232972	10.38083098	3.206743209	3.37585003	1.68110883
chr1	210233223	210233973	8.275529239	6.852274274	3.048851579	2.776582899
chr1	210250435	210251441	8.168056739	3.999252066	3.029992888	1.999730215
chr1	210259599	210259926	1.225584036	4.643245941	0.29346941	2.215133699
chr1	210261471	210261993	5.030423957	6.732888593	2.330679993	2.751225593
chr1	210292379	210292876	10.24602286	8.272602215	3.356992111	3.048341212
chr1	210311287	210311574	8.877098246	3.265224239	3.150088164	1.707182072
chr1	210328644	210329318	8.363620444	5.110819999	3.064127591	2.353554781
chr1	210428652	210429072	7.352354868	5.002482649	2.878206401	2.322644258
chr1	210439451	210439795	4.050481409	3.315502159	2.018093386	1.729227394
chr1	210440222	210440817	8.706597179	3.940215027	3.122108977	1.978274363
chr1	210464570	210464863	4.743885491	6.908055525	2.246069186	2.788279679
chr1	211036737	211037383	9.628562963	11.64919259	3.267320496	3.542158059
chr1	211075366	211076143	8.450830841	6.94416826	3.079093187	2.795801905
chr1	211134081	211134393	9.60175774	9.323927424	3.263298536	3.220937775
chr1	211258597	211259793	24.89723639	15.06585256	4.637913706	3.913210411
chr1	211260213	211261049	9.000429786	7.063621866	3.169993894	2.820408114
chr1	211382696	211383312	22.33338285	20.99823801	4.481129888	4.392196369
chr1	211416347	211416920	8.168587825	5.883528426	3.030086689	2.556681617
chr1	211470083	211470359	8.876937977	10.46930655	3.150062117	3.388093981
chr1	211514315	211514547	8.690077161	2.802629224	3.119368987	1.486780895
chr1	211525195	211525468	6.0651013	6.397896293	2.600531742	2.677597607
chr1	211577913	211578808	13.98027379	9.476479196	3.80532071	3.244351153
chr1	211612838	211613579	12.21100452	9.136379174	3.610109981	3.191622526
chr1	211616636	211617029	13.84192005	13.87697613	3.790972172	3.794621326
chr1	211632555	211632979	7.104025644	6.393135776	2.82863679	2.676523734
chr1	211633169	211633475	4.246851197	6.130769416	2.08639356	2.616068145
chr1	211639521	211640002	8.847726254	7.362812497	3.14530675	2.880256962
chr1	211643655	211644008	10.39738886	2.724349044	3.378149359	1.445911553
chr1	211829992	211830879	10.01897473	5.696779937	3.324662976	2.510146677
chr1	211889393	211889863	12.53227667	7.164078053	3.64757662	2.840781056
chr1	212035099	212035763	27.07206882	24.89638165	4.758733236	4.637864176
chr1	212225864	212226105	2.264374283	3.417917266	1.179112444	1.773117476
chr1	212284827	212285084	9.687023324	6.157945225	3.276053415	2.622449035
chr1	212285249	212286588	14.02259432	13.59684376	3.809681382	3.765199892
chr1	212432746	212433352	10.77097523	11.86600707	3.429076976	3.568762642
chr1	212477305	212477559	8.614500166	6.362400112	3.10676709	2.669571101
chr1	212484543	212484990	9.697577374	8.067251516	3.277624382	3.012077236
chr1	212485994	212486411	7.976226466	5.944489189	2.995706372	2.571552844
chr1	212513271	212513595	7.449640521	6.472822859	2.897170811	2.694395022
chr1	212558745	212559427	9.141627466	2.680423806	3.192451028	1.422461125
chr1	212561597	212561842	6.450389193	5.783997102	2.68938621	2.532066829
chr1	212608716	212609132	7.563952602	6.273372863	2.919140323	2.649241313
chr1	212609415	212609695	7.245790167	3.891446765	2.857143027	1.960306621
chr1	212699107	212700262	11.6491331	6.925651372	3.542150692	2.791949766
chr1	212700560	212700862	5.864853377	2.284392921	2.552095041	1.191810819
chr1	212746907	212747168	2.686257915	11.60757646	1.425597829	3.536994879
chr1	212791379	212792183	35.7185363	23.82516902	5.158601057	4.574414544
chr1	212857651	212858407	11.87797831	7.953658176	3.570217398	2.991618561
chr1	212858656	212858913	9.663152262	6.808880606	3.272493894	2.767417636
chr1	212950520	212950860	11.14574625	10.64175879	3.478421309	3.411664703
chr1	213015153	213016491	36.0297365	29.66660339	5.171116196	4.890767853
chr1	213051107	213051537	8.876319509	4.046080585	3.149961599	2.016525054
chr1	213934747	213935084	6.485413318	3.242036996	2.697198521	1.696900554
chr1	214280457	214280869	4.509644021	4.757536454	2.173013556	2.250214711
chr1	214281164	214281414	10.38175117	5.514349495	3.37597791	2.463190707
chr1	214445742	214446029	6.052640261	4.403153564	2.597564607	2.13853716
chr1	214475936	214477115	8.530379515	6.264570529	3.092609928	2.647215608
chr1	214492485	214493171	7.072745051	6.123332961	2.822270258	2.614317133
chr1	214550918	214551303	12.24592078	7.303771187	3.61422935	2.868641569
chr1	214551597	214552371	8.403449314	7.904880916	3.070981624	2.982743729
chr1	214557839	214558561	8.938193894	10.6517979	3.159983341	3.413025056
chr1	214566838	214567183	7.730442939	5.375932897	2.95055108	2.42651513
chr1	214908587	214908998	5.468077022	5.163896739	2.451033565	2.368460152
chr1	215567044	215568060	10.73345296	8.119698069	3.424042362	3.021426082
chr1	216601047	216601348	8.154746871	4.259342713	3.027640095	2.090630816
chr1	217026631	217026927	5.047338393	1.008298317	2.335522814	0.01192254
chr1	217089619	217090169	8.082651104	5.013044982	3.014828574	2.325687179
chr1	217139044	217139406	5.696110334	1.397013105	2.509977092	0.482345554
chr1	217562249	217562564	7.126604313	5.391627831	2.833214825	2.430720915
chr1	217630824	217631530	8.405447551	8.513586293	3.071324638	3.089766986
chr1	218165349	218165935	8.097867764	3.428765168	3.017542084	1.777689099
chr1	218284903	218285967	36.26119807	25.4872488	5.180354687	4.671703746
chr1	218348254	218348584	3.31837507	5.166293188	1.730476961	2.369129519
chr1	218411713	218411982	6.035359124	5.206312183	2.593439619	2.380261822
chr1	218459512	218460088	11.14106668	11.79624684	3.477815462	3.560256012
chr1	218498347	218498585	2.819848091	3.127588374	1.495617445	1.64505065
chr1	218674316	218674738	3.210832764	5.817924724	1.682947524	2.54050463
chr1	218706184	218706455	4.386224614	9.161264655	2.132979693	3.195546767
chr1	218823567	218823910	7.397308612	5.172480002	2.887000466	2.370856162
chr1	219173611	219174391	29.39188883	20.61495071	4.87734617	4.365619107
chr1	219175047	219175310	1.644761962	9.72813605	0.717878805	3.282163405
chr1	219661011	219661556	10.71510662	5.37087849	3.4215743	2.425158083
chr1	219928119	219928567	6.340067714	8.500648446	2.664498249	3.087572897
chr1	220046378	220046688	6.865584641	6.483378263	2.779382579	2.696745747
chr1	220093999	220094433	6.510556571	2.467633116	2.702780881	1.303127913
chr1	220272121	220272725	7.884755446	4.726139076	2.979066009	2.240662084
chr1	220528195	220529431	20.13991635	15.58608606	4.331985786	3.962186782
chr1	220690264	220690688	12.63914293	11.22901471	3.659826731	3.489159439
chr1	220748017	220748867	13.09693595	9.904678082	3.711157425	3.308110086
chr1	220785035	220785412	7.51359492	2.692284168	2.909503338	1.428830693
chr1	220786697	220787143	10.99485244	7.665101842	3.458756337	2.93830496
chr1	220879390	220879879	10.02522565	4.78585335	3.325562804	2.25877619
chr1	221012089	221012559	10.70749064	6.772864158	3.420548511	2.75976606
chr1	221117593	221117832	9.998328881	8.327641146	3.321686983	3.057907901
chr1	221263700	221264111	12.1870751	7.979259101	3.607280015	2.996254794
chr1	221725883	221726407	8.092620515	12.77700165	3.016606945	3.675477417
chr1	221743198	221743434	9.216661922	6.564126132	3.204244332	2.714602961
chr1	221962260	221962844	9.466585215	8.460835176	3.242844111	3.08080008
chr1	222073596	222074060	8.179879579	4.137579142	3.032079605	2.048786907
chr1	222387317	222387592	6.688522474	4.57806362	2.741687548	2.194737512
chr1	222464926	222466049	10.257009	9.107812875	3.358538189	3.187104651
chr1	222521110	222521523	3.862808528	8.692672616	1.949650168	3.119799811
chr1	222589389	222589849	6.356428517	6.628516598	2.668216387	2.728686044
chr1	222618001	222618713	37.42536493	29.00959329	5.225944479	4.858458164
chr1	222643657	222644377	12.21060016	8.066766901	3.610062206	3.011990568
chr1	222711640	222713465	110.4791979	81.02112475	6.78763094	6.340226208
chr1	223230379	223230700	7.758489601	8.224984895	2.95577582	3.040013029
chr1	223364580	223364875	7.401055692	4.64708079	2.887731072	2.216324726
chr1	223698176	223698871	20.40770675	18.31018457	4.351042168	4.194574429
chr1	223700447	223700879	4.419719117	3.211052061	2.143954686	1.683046056
chr1	223706543	223706808	2.585697576	3.515072718	1.370553547	1.813554535
chr1	223707106	223708525	7.424795283	7.542849818	2.892351248	2.915109701
chr1	223711918	223713076	11.37488275	8.302750609	3.507779769	3.053589364
chr1	223713467	223714073	6.221153133	6.983971016	2.637182018	2.804047572
chr1	223726501	223726960	6.112891244	5.049628134	2.6118549	2.336177148
chr1	223728837	223729171	3.259587316	9.062614144	1.704689322	3.179927261
chr1	223845152	223847083	13.65961488	10.44420808	3.771844904	3.384631201
chr1	223886964	223887196	5.438888533	4.505140325	2.443311859	2.171572043
chr1	223888148	223888486	5.718778726	1.450655819	2.515707085	0.536705268
chr1	223890397	223890703	4.189680757	5.511498372	2.066840318	2.462444587
chr1	223908012	223908239	4.244579883	10.55091933	2.085621767	3.399296805
chr1	223992187	223993109	13.35846881	10.390711	3.739682746	3.377222471
chr1	223993580	223994000	8.811786759	10.15864738	3.139434583	3.344636415
chr1	224106460	224106992	8.400970825	7.26863615	3.070556057	2.86168469
chr1	224113867	224114861	59.74020744	37.50670961	5.900630342	5.229076799
chr1	224182846	224184148	7.610744766	7.716945522	2.928037639	2.948029921
chr1	224203342	224203764	5.470904684	7.636552607	2.451779421	2.932921505
chr1	224330227	224330459	4.88070302	6.696448026	2.28708897	2.743396055
chr1	224356689	224357190	11.11652752	8.269198899	3.474634297	3.047747571
chr1	224433962	224434414	11.10724858	4.775408311	3.47342958	2.255624093
chr1	224434658	224435077	15.18822686	5.865232093	3.924881548	2.552188198
chr1	224498079	224498438	5.587394957	12.93468724	2.482175804	3.693173265
chr1	224498692	224499076	5.482181614	7.670537377	2.454750123	2.939327653
chr1	224593146	224593458	8.904156731	4.853192383	3.154478987	2.27893405
chr1	224623873	224624352	4.8777434	6.240108939	2.286213865	2.641571216
chr1	224929443	224929983	8.151975436	8.692932789	3.027149704	3.11984299
chr1	225426927	225427182	5.704737631	12.72829891	2.512160536	3.669967716
chr1	225427421	225428111	9.265470001	6.484763854	3.21186416	2.697054039
chr1	225428316	225428857	8.483782644	9.118005159	3.084707659	3.188718225
chr1	225445047	225445466	5.181489029	3.399717065	2.373366752	1.765414686
chr1	225652904	225653371	6.94758893	4.25175115	2.796512396	2.08805716
chr1	225653545	225655091	11.37221368	13.63404565	3.507441207	3.769141814
chr1	225700543	225701260	9.68908172	12.48816224	3.276359941	3.64248928
chr1	225735589	225735899	11.41087384	5.365885195	3.512337372	2.423816188
chr1	225772130	225772615	11.92404972	8.272164738	3.575802391	3.048264917
chr1	225777205	225778466	38.42045175	30.33485523	5.263802577	4.922904521
chr1	225810058	225810531	10.86532847	3.326454073	3.441659884	1.733985115
chr1	225882347	225882707	6.647878994	6.632377839	2.732894122	2.729526198
chr1	225882903	225883615	10.47474393	4.116957881	3.388843071	2.041578689
chr1	225923927	225924509	12.84100567	7.921640604	3.682686289	2.985799249
chr1	225998926	225999634	17.75943836	13.49460532	4.150514052	3.754310877
chr1	226061625	226063795	22.06061487	13.60300887	4.463401097	3.765853894
chr1	226082836	226083300	8.636217026	3.609216322	3.110399498	1.851685615
chr1	226110333	226111037	10.43081047	5.716103179	3.382779354	2.515031958
chr1	226121667	226122894	8.841586251	7.616737652	3.144305224	2.929173205
chr1	226186211	226187291	16.07276007	9.446588705	4.00654579	3.239793446
chr1	226308336	226309623	27.43281714	20.94129332	4.777830878	4.38827864
chr1	226407687	226408694	16.36885467	12.34662143	4.032881475	3.626044407
chr1	226703179	226703729	13.14118635	8.130587293	3.716023619	3.023359566
chr1	226738417	226739322	7.375819989	9.168599875	2.882803446	3.196701439
chr1	226870501	226870847	9.054833531	3.885088781	3.178688118	1.957947567
chr1	226939457	226939814	10.81800362	7.507539864	3.43536238	2.90834023
chr1	227242984	227243228	2.681606429	4.812648793	1.423097513	2.266831145
chr1	227316962	227317196	3.627300847	7.748909653	1.858896407	2.953993323
chr1	227317655	227319217	31.65658832	15.4581989	4.984433877	3.950300329
chr1	227357512	227357846	4.079925232	6.435933599	2.028542714	2.686149442
chr1	227437598	227437893	11.14779266	8.264377491	3.47868617	3.046906154
chr1	227542260	227542558	7.601010313	6.583496436	2.926191192	2.71885399
chr1	227563372	227564203	37.47377745	20.6841364	5.227809507	4.370452819
chr1	227734901	227735552	10.3056412	6.734075322	3.365362365	2.751479858
chr1	227947450	227947882	7.54780976	5.422803548	2.916058061	2.439038907
chr1	228081942	228083606	29.41148831	17.57598038	4.878307886	4.135533259
chr1	228083815	228084159	8.728382307	4.235615726	3.125714294	2.082571708
chr1	228102158	228102559	6.886004607	7.751461124	2.783667146	2.954468279
chr1	228102872	228103646	11.49754144	8.749528396	3.523253492	3.129205257
chr1	228109079	228110422	12.36477971	6.551644396	3.628164632	2.711857054
chr1	228139705	228139990	8.888377424	3.293332255	3.151920079	1.719548069
chr1	228140809	228141119	6.930811797	4.789947899	2.793024343	2.260009964
chr1	228165207	228166237	42.94829455	25.23391272	5.424528939	4.65729202
chr1	228406046	228406827	21.60676008	12.00162297	4.433410852	3.585157608
chr1	228416409	228416715	5.136313477	4.988027043	2.360733255	2.318469287
chr1	228457266	228457864	8.069480918	8.825215356	3.012475873	3.141631484
chr1	228458161	228458666	6.865235652	12.25278215	2.779309242	3.615037464
chr1	228459205	228460075	12.38324658	9.02899316	3.630317698	3.174565119
chr1	228464432	228464770	8.229985491	6.34224908	3.040889887	2.664994538
chr1	228486557	228487672	10.15535659	5.515740741	3.344168993	2.463554647
chr1	228487841	228488301	7.413362992	3.868458055	2.890128154	1.951758631
chr1	228557035	228557401	60.26474632	46.4745615	5.913242396	5.538369348
chr1	228557693	228558326	210.1480204	175.0457356	7.715262056	7.451588106
chr1	228608546	228608883	33.63379999	26.16120814	5.071839881	4.709357262
chr1	228609146	228609996	104.2440988	86.3253375	6.703821906	6.431712164
chr1	228610275	228611042	37.56838487	30.55075677	5.231447188	4.933136212
chr1	228611963	228612344	86.50811209	58.08537619	6.434763519	5.860103085
chr1	228612538	228613319	46.02564524	34.1502368	5.524366042	5.093823677
chr1	228613590	228614267	53.01048318	41.98200649	5.728205785	5.391699215
chr1	228614685	228615578	40.82274154	28.44370487	5.351301168	4.830037487
chr1	228616020	228617189	31.85444209	24.91422188	4.993422665	4.638897611
chr1	228617435	228617822	34.70573055	25.91499904	5.117101993	4.695715435
chr1	228619242	228620012	42.41343051	38.25308869	5.406449272	5.257504336
chr1	228622345	228622634	239.6101358	234.0942429	7.904545127	7.870945644
chr1	228623560	228623836	31.84632713	20.00526673	4.993055089	4.322307959
chr1	228624032	228624444	32.32298412	27.53047752	5.014488492	4.782957729
chr1	228625441	228625725	37.58741578	24.72026113	5.232177825	4.627622078
chr1	228625873	228626487	37.70382105	26.58961107	5.236638834	4.73279077
chr1	228628282	228628866	36.28063898	25.71812018	5.18112796	4.68471329
chr1	228629930	228631234	45.88192125	34.10465261	5.519853899	5.091896662
chr1	228631456	228632022	55.59691554	36.68564288	5.796932941	5.197143662
chr1	228632578	228632881	39.27488437	30.10426791	5.295535123	4.911896129
chr1	228633377	228633654	84.29548551	77.76113553	6.397383464	6.280977381
chr1	228633983	228634420	45.44768921	37.96977226	5.506135037	5.246779441
chr1	228634751	228635242	39.91677802	29.88742767	5.31892337	4.901466828
chr1	228635483	228635759	54.40004958	44.85952104	5.765536061	5.487342312
chr1	228637068	228637509	39.26708634	31.49479853	5.295248647	4.977041677
chr1	228638191	228638863	56.10889944	48.39016157	5.81015771	5.596641851
chr1	228639297	228639637	33.0851272	28.34000384	5.048110921	4.824768049
chr1	228640400	228641101	54.35876135	50.74345865	5.764440677	5.665149951
chr1	228642858	228643368	47.56057317	37.56373931	5.571694197	5.231268779
chr1	228644048	228644392	32.29554986	25.44983986	5.013263478	4.669584673
chr1	228644897	228645442	50.20393026	45.87577328	5.649728406	5.519660571
chr1	228645654	228646701	41.42591148	33.42291833	5.372461536	5.062765803
chr1	228734994	228735477	8.271092369	4.822008764	3.04807788	2.269634273
chr1	228847801	228848028	6.107151865	10.71526765	2.610499721	3.421595982
chr1	229205567	229205953	5.415518391	3.905913287	2.437099444	1.965659921
chr1	229227551	229227842	4.195628419	5.767111047	2.068886913	2.527848802
chr1	229270929	229271644	22.75793555	10.61942612	4.508297787	3.408633899
chr1	229342146	229342394	8.257681651	5.062155989	3.045736801	2.339751964
chr1	229342683	229343294	13.16931095	7.787952103	3.719107957	2.961244011
chr1	229507918	229509026	15.20502662	9.527202462	3.926476437	3.252052648
chr1	229558349	229559376	11.4356833	7.683311516	3.515470667	2.941728248
chr1	229625911	229626537	11.12222581	5.064720161	3.475373628	2.340482559
chr1	229706943	229707570	24.28594975	19.67878202	4.602050002	4.298569026
chr1	230067491	230067774	10.43636186	6.634259801	3.383546968	2.72993551
chr1	230084462	230084903	6.884267122	4.40171147	2.783303078	2.13806458
chr1	230104393	230104961	9.388847357	10.23328732	3.230948053	3.355197763
chr1	230105746	230106436	7.519055232	5.708068887	2.910551399	2.513002746
chr1	230327664	230328088	5.846970461	9.664759146	2.547689303	3.27273378
chr1	230642246	230642921	34.33824519	17.03495206	5.101744409	4.090425982
chr1	230868043	230869307	24.36827798	19.50623354	4.606932399	4.28586333
chr1	230978087	230979713	13.51286696	10.17262477	3.756261892	3.34662007
chr1	231039440	231040392	6.288817891	7.516660192	2.652788859	2.910091785
chr1	231162843	231163279	11.12820257	3.620970525	3.476148682	1.856376433
chr1	231192559	231192898	12.71737952	8.424982507	3.668729522	3.074673691
chr1	231240879	231241734	22.16381204	12.88936243	4.470134132	3.688108998
chr1	231395461	231396033	2.630180395	2.213933093	1.395161752	1.146611623
chr1	231396411	231396732	5.221867235	5.744665204	2.384565778	2.522222816
chr1	231420871	231421176	11.79310396	8.016714818	3.559871582	3.003011154
chr1	231421327	231423014	19.88512969	12.74390667	4.313618066	3.671735701
chr1	231528401	231528648	5.901463198	5.682018979	2.561072698	2.50640365
chr1	231603738	231604018	5.858298251	2.664793338	2.550481644	1.414023652
chr1	232142414	232143011	14.69020481	11.6178839	3.876782605	3.538275413
chr1	232415777	232416376	2.821120161	3.286134932	1.496268116	1.71639172
chr1	232630307	232630596	8.255152628	7.199355972	3.045294889	2.847867854
chr1	232805251	232805845	15.62037369	8.262054561	3.965357063	3.046500588
chr1	232950088	232950491	9.254538231	8.480024428	3.210161006	3.084068421
chr1	233113538	233113813	2.385925811	3.283887321	1.254549184	1.715404625
chr1	233295358	233295914	25.29672628	21.1884206	4.660878789	4.405204147
chr1	233327627	233328790	9.668047448	7.581697585	3.273224553	2.922520912
chr1	233329185	233329417	7.105615406	5.203243972	2.828959604	2.379411355
chr1	233441013	233441301	8.014812777	7.491652886	3.00266882	2.905284056
chr1	233614158	233614432	7.09103349	3.099202765	2.82599591	1.631897146
chr1	233796220	233796602	5.631023315	7.050311942	2.493397124	2.817687091
chr1	233904526	233904952	8.789008396	9.413670661	3.135700405	3.234757381
chr1	233905119	233905477	10.88363257	10.05874029	3.444088252	3.330377735
chr1	234055580	234055844	7.882861383	4.701524034	2.978719406	2.233128493
chr1	234373349	234373879	6.796031871	10.13404198	2.764692618	3.341137805
chr1	234478046	234479304	8.574053173	8.442995096	3.099977364	3.077754876
chr1	234499072	234499822	19.16467107	15.14392469	4.260377332	3.920667237
chr1	234606197	234606424	6.541517232	6.628726144	2.709625292	2.728731651
chr1	234608068	234609640	10.01579784	7.929592316	3.324205443	2.987246695
chr1	234610181	234610413	4.765147051	3.568373704	2.252520736	1.835266712
chr1	234723999	234724385	4.405516993	5.695482798	2.139311331	2.509818142
chr1	234805717	234806033	5.812079463	3.492156385	2.539054428	1.804118167
chr1	234816035	234818264	15.38471914	10.93414778	3.943426201	3.450768874
chr1	234957341	234957723	8.817651247	4.745164115	3.140394417	2.246457985
chr1	234963054	234963781	15.34278125	18.22430303	3.939488125	4.187791736
chr1	234964257	234964523	4.483191158	5.302875971	2.164526016	2.406775006
chr1	234981007	234981573	8.686264303	9.864036442	3.118735851	3.30217813
chr1	234981677	234981904	4.073437613	5.389590591	2.026246813	2.430175686
chr1	235011862	235012506	9.163868355	5.455565239	3.195956734	2.447728679
chr1	235017994	235018964	13.70504356	12.01691747	3.776635009	3.586994964
chr1	235128385	235128809	11.32636085	9.171757547	3.501612494	3.197198218
chr1	235161068	235161443	9.801970047	7.215872208	3.293071738	2.851173789
chr1	235326834	235328787	12.0209126	9.767427631	3.587474521	3.287978661
chr1	235367362	235367631	5.146862876	2.641680294	2.363693346	1.401455877
chr1	235504115	235505813	11.86828993	7.110130811	3.569040171	2.829876103
chr1	235648760	235649894	7.410773987	4.418349012	2.889624227	2.143507384
chr1	235692167	235692969	6.96504008	9.376624786	2.800131655	3.229068703
chr1	235717856	235718094	3.825986017	4.284574244	1.935831601	2.099151852
chr1	235908605	235909862	10.31778621	7.497130527	3.367061553	2.90633852
chr1	235910346	235911635	14.30337466	11.09286491	3.838283664	3.471560108
chr1	235971655	235971991	6.356634398	7.552898098	2.668263114	2.917030322
chr1	236064647	236065619	13.27014062	8.365108363	3.730111754	3.064384229
chr1	236097018	236097387	39.57938229	26.47382642	5.306677192	4.726494826
chr1	236176452	236176953	4.001476263	3.694307514	2.000532351	1.885303961
chr1	236281184	236281416	9.42061305	7.552805333	3.235820947	2.917012603
chr1	236395445	236395677	8.177918453	5.247909978	3.031733677	2.391742972
chr1	236523959	236524807	11.92836235	9.828881627	3.576324083	3.29702727
chr1	236686141	236686968	8.233015797	2.54413917	3.041420994	1.347177591
chr1	236713779	236714430	9.856143745	12.75955914	3.301023297	3.673506578
chr1	236714574	236714866	10.57685913	11.40955511	3.402839368	3.512170633
chr1	236795220	236795905	10.29660485	7.806360231	3.364096804	2.964650039
chr1	237471107	237471339	9.017158874	3.826176068	3.172672941	1.935903263
chr1	237864411	237864766	5.72074949	4.523898045	2.516204171	2.177566416
chr1	238063439	238063854	9.296792167	5.035642676	3.216733004	2.332175915
chr1	238325136	238325512	6.999437573	3.014431526	2.807239002	1.591885958
chr1	238326737	238326978	9.086718431	4.983127917	3.183759375	2.317051609
chr1	238484963	238486192	24.02278723	19.45221645	4.586331644	4.281862645
chr1	238692568	238693023	6.417291001	7.440603657	2.681964406	2.895419672
chr1	239816089	239816367	7.794797935	6.358443221	2.962511624	2.668673584
chr1	240091624	240092230	10.10515253	5.057932725	3.337019193	2.338547848
chr1	240092387	240092803	8.563921344	7.866269334	3.098271545	2.975679584
chr1	240255092	240255378	7.429004002	4.188721687	2.893168803	2.06651003
chr1	240386300	240386730	10.884052	8.001274752	3.444143849	3.000229866
chr1	240491162	240491427	4.963923843	7.202211949	2.311480982	2.848440056
chr1	240493204	240493473	9.660299049	4.288327378	3.272067851	2.100415048
chr1	240536442	240536710	6.310504887	7.017737403	2.657755436	2.811005964
chr1	240557694	240557936	9.061374097	8.109396499	3.179729842	3.019594553
chr1	241611636	241612104	7.312853269	4.292009929	2.870434415	2.101653414
chr1	241639898	241640691	17.07145983	10.61512739	4.093514528	3.40804978
chr1	241847798	241848211	10.55203099	8.594441913	3.399448802	3.10340396
chr1	241944741	241945281	4.154660333	9.734725119	2.054730533	3.283140242
chr1	241989609	241990543	6.293986516	4.979927059	2.653974088	2.316124611
chr1	243254286	243255104	9.859225247	8.239805508	3.301474282	3.042610285
chr1	243807062	243807324	8.040155695	7.03831503	3.007223439	2.81523009
chr1	243848970	243849515	11.68888855	9.355311892	3.547065851	3.225785752
chr1	243849568	243850947	9.770063643	4.575306077	3.28836796	2.193868259
chr1	243944238	243944689	11.56510159	4.776803874	3.531706034	2.256045644
chr1	243968492	243968887	5.330664221	6.831769378	2.414315309	2.772259274
chr1	244012240	244012588	6.840556559	4.322207582	2.77411371	2.111768362
chr1	244054927	244055200	7.900945311	5.338267449	2.982025275	2.416371587
chr1	244104408	244104669	8.384330095	7.804932996	3.067695518	2.964386247
chr1	244162054	244162899	10.25399736	10.06490579	3.358114526	3.331261763
chr1	244188803	244189041	4.549561399	6.215367744	2.185727469	2.635839754
chr1	244391484	244392129	11.72450388	9.781022963	3.551454972	3.289985359
chr1	244450967	244451837	15.5647182	9.668478641	3.960207552	3.273288896
chr1	244452060	244452368	8.70114123	6.133259482	3.121204635	2.616653989
chr1	244461162	244461938	12.9698209	10.3707234	3.697086652	3.374444626
chr1	244652523	244653733	23.97604479	16.81120834	4.583521779	4.07135152
chr1	244730495	244731108	10.6976405	2.173566572	3.419220722	1.120064283
chr1	244834476	244836158	53.41976706	41.28444251	5.73930178	5.367526319
chr1	244838966	244839205	8.603815996	4.492119385	3.104976671	2.16739627
chr1	244863200	244865319	13.46648642	13.31349128	3.751301577	3.734817043
chr1	244969707	244971657	46.82382293	32.39510634	5.549170823	5.017703988
chr1	245153206	245155893	11.75351248	7.009374515	3.555020059	2.80928571
chr1	245156223	245157285	7.799819066	6.087655754	2.963440658	2.605886779
chr1	245241433	245241705	6.169257015	3.805606155	2.625096751	1.928126264
chr1	245261261	245262095	5.741628631	6.406728053	2.52146002	2.679587754
chr1	245262263	245262619	4.76464494	5.507576381	2.252368709	2.461417598
chr1	245672970	245673447	8.60708567	6.576015458	3.105524829	2.71721369
chr1	245723949	245724267	6.946492051	2.384537134	2.796284607	1.25370925
chr1	245816606	245817022	6.7611342	9.013615019	2.757265283	3.172105832
chr1	246428540	246429012	6.186157974	4.50154898	2.629043676	2.170421517
chr1	246566381	246567008	12.13717509	7.947637696	3.60136077	2.990526107
chr1	246723781	246724823	14.23304807	12.50504304	3.831172749	3.644438118
chr1	246931074	246931483	11.390691	6.544347449	3.509783364	2.710249345
chr1	246931782	246932159	9.649919214	6.617613891	3.270516865	2.726311119
chr1	247104055	247104559	6.071064876	2.951483037	2.60194959	1.56144005
chr1	247331494	247332379	8.590924215	4.986329424	3.102813345	2.317978198
chr1	247415495	247416072	7.602457739	8.521392569	2.926465892	3.091089215
chr1	248825475	248826865	107.7533396	70.08344141	6.751588773	6.131001714
chr1	248858250	248858665	8.802992832	9.606818326	3.137994093	3.264058705
chr1	248863156	248863567	9.875928939	10.98770499	3.303916456	3.457818176
chr1	248872621	248873040	7.613356379	4.090116835	2.928532612	2.032142055
chr1	248873561	248874015	11.30253154	15.00005844	3.498574038	3.906896216
chr1	248906199	248906452	8.213023431	4.915300075	3.037913414	2.297279495
chr10	73624	74153	12.71671644	8.313983564	3.668654298	3.055539896
chr10	76011	76695	8.552899105	6.449877818	3.096413521	2.689271831
chr10	134560	136370	15.50049844	11.76828914	3.954242703	3.556832693
chr10	683293	683922	11.44555404	8.403926401	3.516715395	3.071063527
chr10	930657	931881	11.91717256	9.747938641	3.574970081	3.28509717
chr10	1048786	1049018	5.648455624	3.775126895	2.497856466	1.916525139
chr10	1056416	1057269	9.186748139	7.626443415	3.199554277	2.931010414
chr10	1507043	1507386	7.242312157	1.997518283	2.856450361	0.998208708
chr10	3066783	3067141	6.675501787	1.988257782	2.738876286	0.991504818
chr10	3067551	3068997	9.000617045	5.495655302	3.17002391	2.458291518
chr10	3106003	3106406	6.792072409	5.51179906	2.763851839	2.462523294
chr10	3180349	3180743	10.78872498	7.009929277	3.431452471	2.809399889
chr10	3469332	3469771	6.649624229	6.714933563	2.733272816	2.747373126
chr10	3784891	3785173	6.089863496	4.594621551	2.606409891	2.199946035
chr10	3805941	3806285	3.584211365	7.19907785	1.841655717	2.84781212
chr10	3809817	3810055	1.849989178	0.84721079	0.887516831	-0.239207131
chr10	4662580	4663398	5.00710387	3.060785498	2.323976384	1.613901943
chr10	4826581	4827098	7.075898949	4.390354134	2.822913445	2.134337315
chr10	5412427	5412752	7.642029043	10.4632898	2.933955741	3.387264621
chr10	5812826	5813976	15.59325163	11.30181781	3.962849897	3.498482933
chr10	5889568	5889978	6.847887558	4.822630015	2.775659013	2.269820133
chr10	5944714	5945051	8.931267883	8.415240494	3.158864995	3.073004502
chr10	5976837	5978274	7.684518576	6.528367232	2.94195488	2.706722214
chr10	6088872	6089269	5.457179173	2.394064383	2.448155412	1.259461951
chr10	6145328	6145560	5.675874539	1.28645182	2.5048427	0.363397426
chr10	6202802	6203213	7.417173744	7.227149706	2.890869564	2.853426779
chr10	6203554	6203852	5.330620703	7.684386468	2.414303532	2.941930078
chr10	6227315	6227790	6.337451764	6.183570691	2.663902861	2.62844016
chr10	6275183	6275882	8.76134131	8.115113078	3.131151755	3.020611198
chr10	6580247	6580586	6.177735905	6.543637177	2.627078198	2.710092758
chr10	7410368	7410600	7.242712728	5.30661754	2.856530154	2.407792574
chr10	7410835	7411215	8.681112208	7.507400538	3.11787989	2.908313456
chr10	7788076	7788487	8.251312953	10.34220783	3.0446237	3.370472297
chr10	7818189	7819465	28.13616069	15.58825973	4.814353574	3.96238797
chr10	10677614	10677846	7.019439779	6.71814195	2.811355894	2.748062279
chr10	10911513	10911814	5.457127826	3.273693905	2.448141837	1.710919434
chr10	11610680	11612167	18.2424102	9.086543133	4.189224447	3.183731543
chr10	11794493	11794860	6.778604983	3.241643462	2.760988402	1.696725422
chr10	12129351	12130138	9.165608129	4.843509351	3.196230605	2.276052727
chr10	12196003	12196559	7.891230768	3.264427439	2.98025033	1.706829974
chr10	12264275	12264643	8.323358139	7.501975972	3.057165715	2.907270642
chr10	12349876	12350210	7.667376867	6.535220066	2.938733093	2.708235818
chr10	13099798	13100068	7.867564201	4.136463218	2.975917046	2.048397754
chr10	13161052	13161757	31.96473798	21.90045818	4.998409363	4.452889148
chr10	13296582	13297078	9.993679862	6.488870701	3.321016003	2.697967419
chr10	13299567	13300269	7.246831123	4.973610857	2.857350275	2.314293633
chr10	13302361	13302750	1.586838485	6.666172572	0.666155292	2.736858666
chr10	13347239	13348098	8.291567328	4.75051131	3.051644835	2.248082803
chr10	13348449	13348938	3.373495367	10.14027484	1.754244181	3.34202485
chr10	13707321	13707647	8.243017416	6.821840434	3.043172543	2.77016101
chr10	13891387	13891715	7.326238119	1.72236754	2.873072593	0.784393036
chr10	14185682	14186062	8.621314306	7.601674726	3.107907823	2.926317294
chr10	14396848	14397497	11.33052176	10.50224136	3.502142392	3.392625352
chr10	14405030	14405331	5.038220821	5.016780291	2.332914356	2.326761757
chr10	14418352	14418594	5.229163205	5.510667458	2.386580098	2.46222707
chr10	14466454	14466693	6.013449763	2.02678108	2.588192866	1.019190266
chr10	14779169	14779396	4.537828693	6.260897479	2.182002147	2.646369478
chr10	14837608	14838980	11.53510872	4.301914441	3.527959697	2.104978832
chr10	14878504	14879764	26.26082988	16.04986447	4.714840603	4.00448921
chr10	15097218	15097610	6.764748936	5.666467082	2.758036392	2.502449527
chr10	15168007	15168828	13.53740639	7.063567212	3.758879457	2.820396951
chr10	15209873	15210153	7.933859244	3.538256435	2.988022803	1.823038611
chr10	17201126	17201815	8.535018111	6.724946417	3.093394215	2.749522773
chr10	17228539	17229083	6.084060089	4.956213359	2.605034402	2.309238295
chr10	17229348	17230204	7.297734284	3.212695642	2.867448622	1.683784312
chr10	17616673	17617440	10.50058059	4.126322601	3.392397193	2.044856617
chr10	18465503	18465939	7.647394372	4.739452444	2.934968275	2.244720392
chr10	18582849	18583132	4.611270418	4.389013814	2.205164272	2.133896811
chr10	18627627	18627900	11.44612128	7.982456808	3.516786893	2.996832842
chr10	19815630	19816109	12.28779032	5.391403992	3.619153598	2.430661019
chr10	21020590	21020828	2.111546322	7.342495185	1.078299897	2.876270414
chr10	21174063	21174432	4.745780182	4.217452204	2.246645278	2.076371719
chr10	21292910	21293194	5.321405978	4.603965805	2.411807473	2.202877118
chr10	21336475	21336808	4.722584881	4.064325035	2.239576727	2.023015783
chr10	21373148	21373448	2.668743659	4.449219027	1.416160737	2.153552122
chr10	21496124	21497030	7.95822562	3.963532194	2.992446801	1.986786695
chr10	21525668	21527056	9.53942662	11.01585088	3.253902554	3.46150903
chr10	21533330	21534316	9.534675201	8.405181261	3.253183794	3.071278932
chr10	22228969	22229415	7.279810511	4.90802914	2.863900898	2.295143815
chr10	22247034	22247378	8.643850948	8.726014514	3.111674195	3.125322873
chr10	22251514	22252905	21.24265164	13.62559547	4.408891958	3.768247375
chr10	22316382	22316670	8.839959876	5.82718473	3.144039821	2.542799047
chr10	22320785	22321815	19.49105688	17.09550535	4.284740416	4.095545165
chr10	22322020	22322684	7.467213654	9.976035033	2.90057001	3.318466532
chr10	22334297	22334643	6.989752503	2.524451045	2.805241373	1.3359697
chr10	22335171	22335738	8.809189645	5.384943328	3.139009312	2.428931162
chr10	22336135	22336500	8.346959029	5.544558081	3.061250689	2.471072478
chr10	22340507	22340748	4.988788923	6.513939857	2.31868963	2.703530399
chr10	22714460	22714809	4.351144507	1.161445229	2.121394931	0.215921122
chr10	22816698	22817428	5.597628373	4.006521809	2.484815709	2.00235033
chr10	23095465	23096371	11.46314314	8.481980439	3.518930773	3.084401156
chr10	23343750	23344047	8.572850889	1.873232785	3.09977505	0.905530193
chr10	23439120	23439401	8.119878345	3.27277627	3.021458113	1.710514982
chr10	24465609	24466221	8.040799868	7.198526954	3.007339022	2.847701716
chr10	24722765	24723465	7.836491489	5.765262886	2.970207883	2.527386394
chr10	24952121	24953001	14.02184571	9.548515647	3.80960436	3.255276478
chr10	24953053	24953301	3.704690559	8.831313681	1.889353044	3.142628058
chr10	26335389	26335632	2.797356768	7.201161188	1.484064263	2.84822956
chr10	26438625	26439039	5.989298299	11.96225199	2.582386988	3.580417109
chr10	26444290	26444548	6.646675749	1.89588355	2.732632975	0.922870353
chr10	26492899	26493262	6.029653876	5.779840454	2.592075189	2.531029669
chr10	26622150	26622663	5.285194649	2.93087113	2.401956606	1.551329534
chr10	26697137	26697838	7.077944166	4.974791148	2.823330381	2.31463596
chr10	26860271	26861345	7.862225738	6.000342858	2.974937787	2.585044938
chr10	27153967	27154639	19.67945834	13.63239776	4.298618607	3.76896743
chr10	27240123	27240904	9.629608471	6.697435341	3.267477141	2.743608748
chr10	27241057	27242376	10.76723134	8.109994468	3.428575421	3.01970093
chr10	27243082	27243669	5.62831401	4.748006196	2.49270282	2.247321818
chr10	27504515	27504769	10.9767553	2.853640755	3.456379755	1.512803725
chr10	28302831	28303081	6.333194519	1.364375982	2.662933391	0.448241264
chr10	28532238	28534274	20.16916989	12.94907044	4.334079803	3.694776631
chr10	28677647	28677960	4.657065185	8.26777028	2.219421076	3.047498304
chr10	28853656	28853912	9.12316592	2.845221838	3.189534555	1.508541142
chr10	28984405	28984813	10.96700103	6.532086795	3.455097164	2.707543961
chr10	29304787	29305154	4.941264434	8.564773786	2.304880264	3.098415142
chr10	29409520	29410226	17.81300042	7.403891882	4.154858639	2.888283828
chr10	29501436	29502058	9.461694364	8.134337599	3.242098559	3.024024868
chr10	29735253	29736218	6.87460621	5.881267249	2.781277076	2.556127049
chr10	29736526	29736813	6.00989106	4.935492012	2.58733884	2.303193912
chr10	30348821	30349366	11.58927851	10.77762219	3.534718849	3.429967014
chr10	30349576	30349913	1.277531583	9.044314254	0.353358958	3.177011121
chr10	30387475	30387990	3.61300977	3.328837411	1.853201156	1.735018407
chr10	30434185	30434547	6.913655766	2.98214895	2.789448773	1.576352318
chr10	30522539	30522917	8.878498188	6.763031937	3.150315663	2.757670167
chr10	30682350	30682815	11.7357917	6.068218452	3.552843265	2.601273023
chr10	31319129	31319747	15.63689062	15.03534531	3.966881758	3.910286097
chr10	31603090	31603764	11.68048204	5.118727219	3.546027909	2.355785126
chr10	31928393	31928777	8.326216636	5.645726159	3.057661096	2.497159154
chr10	31929058	31929569	6.786405745	6.109501641	2.762647688	2.611054703
chr10	31970931	31971305	5.43437607	1.078268518	2.442114406	0.108716493
chr10	32055364	32056587	48.88002473	37.81263372	5.61117311	5.240796434
chr10	32187725	32187957	7.001811587	3.09233696	2.807728241	1.628697533
chr10	32346094	32347721	70.00350302	46.87076085	6.129355212	5.550616309
chr10	32378695	32379070	6.079649258	10.48942813	2.603988095	3.390864121
chr10	32445891	32446331	9.550311296	3.384156001	3.255547759	1.758796075
chr10	32957520	32957792	4.993203931	2.540701642	2.31996583	1.345226968
chr10	32958404	32958787	5.734364645	2.484667365	2.519633648	1.313052724
chr10	33336531	33336871	5.03697382	6.116838179	2.332557233	2.61278611
chr10	33801828	33802067	2.494354984	6.831093748	1.318666797	2.772116591
chr10	34813958	34814984	12.37109708	9.239348967	3.62890154	3.207791198
chr10	35089803	35090768	20.75495932	14.17327168	4.375384199	3.825100915
chr10	35127039	35127432	6.379285949	4.081950729	2.673394948	2.029258768
chr10	35336358	35336789	8.839924536	4.462621122	3.144034054	2.157891327
chr10	35337107	35337519	9.827139042	4.846650482	3.296771468	2.276988046
chr10	35412805	35413053	5.087992759	6.079362087	2.347096617	2.603919948
chr10	35421567	35421845	4.499702335	3.888557375	2.169829567	1.959235026
chr10	35641612	35642233	8.236336109	6.040011196	3.042002705	2.594551224
chr10	37734945	37735273	5.719272586	2.887764201	2.515831667	1.529952944
chr10	37976056	37977057	32.68133014	21.433425	5.030394798	4.421790502
chr10	38010832	38011164	7.706722633	4.72671088	2.946117469	2.240836622
chr10	38094293	38094610	3.184983638	7.263040528	1.671285961	2.86057363
chr10	38402556	38402801	6.038659806	2.235771625	2.5942284	1.16077283
chr10	38403221	38403678	7.349177621	5.935373779	2.87758282	2.569338886
chr10	40814689	40814946	5.993618233	3.755829694	2.583427193	1.909131646
chr10	40981044	40981283	32.2706902	28.78251546	5.012152529	4.847120777
chr10	42637906	42638503	12.08340146	7.158692932	3.594954723	2.839696197
chr10	42782335	42783051	15.45220484	13.77719654	3.949740803	3.784210445
chr10	43138188	43138702	11.81661543	8.853849738	3.562744966	3.146304889
chr10	43266275	43266514	6.057175744	6.603142363	2.598645271	2.723152751
chr10	43336740	43337323	7.407694744	8.974073448	2.889024649	3.165762992
chr10	43396139	43396775	8.070304631	7.043272606	3.012623132	2.816245923
chr10	43397107	43397669	9.85737127	9.758806996	3.301202965	3.286704791
chr10	43407097	43407787	9.742565624	8.031719434	3.284301744	3.005708874
chr10	43420532	43421085	12.6307	11.07093451	3.658862691	3.468705102
chr10	43435831	43436063	5.469244879	1.858207871	2.451341659	0.8939119
chr10	43436258	43437099	13.18413734	9.286472796	3.720731271	3.215130734
chr10	43455080	43455445	7.926810173	4.615731239	2.986740428	2.206559222
chr10	43648396	43649109	9.261014036	10.17331329	3.21117017	3.346717714
chr10	44864745	44865050	10.70408565	4.329684578	3.42008966	2.114261927
chr10	44947522	44947760	2.833214154	6.036220354	1.502439655	2.593645473
chr10	44959447	44959688	9.118771049	2.904368494	3.188839403	1.538224508
chr10	45250783	45251079	8.79599606	5.164542555	3.136846958	2.368640569
chr10	45419490	45420122	16.72662135	7.516517333	4.064074156	2.910064365
chr10	45594197	45594540	9.657311851	6.892039567	3.271621665	2.784930984
chr10	45672285	45672818	17.97585663	10.88748615	4.167988618	3.444598978
chr10	45726918	45727450	7.990142858	4.686210856	2.998221298	2.22842187
chr10	45983654	45984035	7.086469966	3.992140959	2.825067146	1.997162662
chr10	46282720	46283001	9.922047133	2.737499921	3.310637811	1.452858923
chr10	46284644	46285089	7.16802481	4.851856997	2.841575631	2.278537029
chr10	46397681	46397913	8.704767579	3.874674398	3.121805778	1.954075081
chr10	46516506	46517414	16.53995213	15.37181302	4.047883154	3.942215428
chr10	46524667	46525410	12.61570942	7.840964761	3.657149431	2.971031176
chr10	46539717	46540511	13.51933377	15.95259994	3.756952153	3.995719667
chr10	46556156	46556956	14.49539759	8.192028278	3.857523	3.034220695
chr10	46565634	46566099	7.167529304	6.85842429	2.841475898	2.777877158
chr10	46578898	46579332	7.126698933	6.857787554	2.833233979	2.777743212
chr10	46597980	46598271	10.03234454	6.182243093	3.326586895	2.628130384
chr10	46600619	46600861	7.544267156	8.141206682	2.915380765	3.025242645
chr10	46635667	46635988	11.50962815	11.03642475	3.524769319	3.464200982
chr10	46786285	46786736	7.894277002	4.66060303	2.980807143	2.220516636
chr10	46992917	46993410	11.39230636	8.827395736	3.509987944	3.141987876
chr10	47384385	47384980	10.28089594	9.534553672	3.36189409	3.253165405
chr10	47400380	47400607	2.636224344	6.022203685	1.39847315	2.590291504
chr10	47402814	47403235	9.279778922	8.256720806	3.214090436	3.045568923
chr10	47439971	47440284	5.060639584	9.566589474	2.33931973	3.25800469
[truncated: 15,031 more rows]
