# Supplementary material for: Targeting the transcription factor YY1 is synthetic lethal with loss of the histone demethylase KDM5C
Source: EMBO Rep. 2024 Oct 21;25(12):5408–28. doi: 10.1038/s44319-024-00290-8 (PMC11624269; doi:10.1038/s44319-024-00290-8)
Supplement: Supplementary file 6 — Source data Fig. 4 [file 44319_2024_290_MOESM6_ESM.zip]

Archive with 39 entries (32 files):
- 4I/
- 4I/4I.xls
- 4J/
- 4J/dsh .tif
- 4J/dsh+5c.tif
- 4J/dsh+H514A.tif
- 4J/shCtrl.tif
- 4J/shKDM5C.tif
- 4J/shYY1.tif
- Figure 4J-replicate/
- Figure 4J-replicate/dsh 1 .jpg
- Figure 4J-replicate/dsh 2 .jpg
- Figure 4J-replicate/dsh 3 .jpg
- Figure 4J-replicate/dsh+5c-1.jpg
- Figure 4J-replicate/dsh+5c-2.jpg
- Figure 4J-replicate/dsh+5c-3.jpg
- Figure 4J-replicate/dsh+H514A-1.jpg
- Figure 4J-replicate/dsh+H514A-2.jpg
- Figure 4J-replicate/dsh+H514A-3.jpg
- Figure 4J-replicate/shCtrl-1.jpg
- Figure 4J-replicate/shCtrl-2.jpg
- Figure 4J-replicate/shCtrl-3.jpg
- Figure 4J-replicate/shKDM5C-1.jpg
- Figure 4J-replicate/shKDM5C-2.jpg
- Figure 4J-replicate/shKDM5C-3.jpg
- Figure 4J-replicate/shYY1-1-1.jpg
- Figure 4J-replicate/shYY1-1-2.jpg
- Figure 4J-replicate/shYY1-1-3.jpg
- Figure 4J-replicate/shYY1-2-1.jpg
- Figure 4J-replicate/shYY1-2-2.jpg
- Figure 4J-replicate/shYY1-2-3.jpg
- 4A-E/
- 4A-E/README.docx
- 4F/
- 4F/4F.tif
- 4G/
- 4G/4G.xls
- 4H/
- 4H/4H.xls
