# Supplementary material for: Targeting the transcription factor YY1 is synthetic lethal with loss of the histone demethylase KDM5C
Source: EMBO Rep. 2024 Oct 21;25(12):5408–28. doi: 10.1038/s44319-024-00290-8 (PMC11624269; doi:10.1038/s44319-024-00290-8)
Supplement: Supplementary file 6 — Source data Fig. 4 [file 44319_2024_290_MOESM6_ESM.zip › 4I/4I.xls]

## Sheet: Sheet1
	RCC4	Time:h	Ctrl				shYY1				KDM5C				shYY1 +KDM5C				H514A				shYY1 + H514A
		0	0.433	0.431	0.43	0.425	0.4	0.418	0.47	0.437	0.409	0.418	0.528	0.477	0.402	0.463	0.503	0.484	0.402	0.414	0.521	0.536	0.411	0.426	0.447	0.437
		24	0.637	0.64	0.649	0.625	0.305	0.314	0.32	0.314	0.649	0.607	0.65	0.647	0.605	0.61	0.636	0.626	0.706	0.727	0.708	0.74	0.451	0.463	0.469	0.468
		48	0.936	0.903	0.904	0.957	0.333	0.339	0.318	0.338	0.935	0.921	0.946	0.993	0.742	0.737	0.843	0.815	0.941	0.926	0.925	0.957	0.538	0.517	0.51	0.558
		72	1.061	1.03	1.016	1.081	0.333	0.324	0.338	0.336	1.059	1.123	1.141	1.15	0.784	0.834	0.82	0.879	0.993	0.96	0.964	1.027	0.613	0.597	0.611	0.605
			P value(one-way ANOVA)
		Ctrl vs shYY1	5.85836e-09
		shYY1 vs shYY1 + KDM5C	2.71749e-07
