# Supplementary material for: Targeting the transcription factor YY1 is synthetic lethal with loss of the histone demethylase KDM5C
Source: EMBO Rep. 2024 Oct 21;25(12):5408–28. doi: 10.1038/s44319-024-00290-8 (PMC11624269; doi:10.1038/s44319-024-00290-8)
Supplement: Supplementary file 6 — Source data Fig. 4 [file 44319_2024_290_MOESM6_ESM.zip › 4G/4G.xls]

## Sheet: Sheet1
	ACHN	Time:h	shCtrl				shKDM5C				shYY1				Dsh				Dsh + KDM5C				Dsh + H514A
		0	0.04	0.044	0.054	0.032	0.02	0.026	0.027	0.025	0.024	0.02	0.02	0.04	0.036	0.033	0.032	0.036	0.043	0.033	0.051	0.042	0.028	0.034	0.038	0.037
		24	0.259	0.276	0.304	0.271	0.298	0.307	0.314	0.311	0.209	0.207	0.2	0.201	0.096	0.094	0.096	0.078	0.098	0.107	0.114	0.111	0.099	0.097	0.1	0.091
		48	0.684	0.635	0.635	0.674	0.571	0.571	0.574	0.592	0.546	0.553	0.55	0.571	0.088	0.09	0.097	0.091	0.271	0.271	0.274	0.292	0.146	0.153	0.15	0.171
		72	1.267	1.177	1.172	1.183	1.272	1.23	1.248	1.288	1.089	1.09	1.063	1.002	0.141	0.114	0.117	0.139	0.522	0.48	0.498	0.538	0.239	0.24	0.213	0.252
		96	1.762	1.707	1.607	1.57	1.494	1.518	1.602	1.567	1.515	1.583	1.483	1.487	0.189	0.195	0.211	0.208	0.744	0.768	0.852	0.817	0.415	0.483	0.383	0.387
			P value(one-way ANOVA)
		shCtrl vs Dsh	5.36991e-08
		Dsh vs Dsh + KDM5C	3.47685e-07
