# Supplementary material for: Targeting the transcription factor YY1 is synthetic lethal with loss of the histone demethylase KDM5C
Source: EMBO Rep. 2024 Oct 21;25(12):5408–28. doi: 10.1038/s44319-024-00290-8 (PMC11624269; doi:10.1038/s44319-024-00290-8)
Supplement: Supplementary file 6 — Source data Fig. 4 [file 44319_2024_290_MOESM6_ESM.zip › 4H/4H.xls]

## Sheet: Sheet1
		769-P	Time:h	shCtrl				shKDM5C				shYY1				Dsh				Dsh + KDM5C				Dsh + H514A
			0	0.117	0.108	0.119	0.133	0.083	0.1	0.101	0.111	0.079	0.109	0.073	0.084	0.052	0.046	0.043	0.053	0.09	0.083	0.088	0.082	0.065	0.061	0.068	0.078
			24	0.306	0.313	0.299	0.321	0.311	0.337	0.342	0.317	0.3	0.308	0.307	0.305	0.057	0.052	0.056	0.054	0.166	0.162	0.158	0.17	0.152	0.161	0.164	0.159
			48	0.772	0.757	0.741	0.777	0.77	0.734	0.736	0.735	0.745	0.797	0.76	0.768	0.064	0.063	0.054	0.054	0.416	0.395	0.389	0.318	0.201	0.203	0.21	0.195
			72	1.333	1.367	1.305	1.236	1.212	1.224	1.235	1.247	1.318	1.311	1.311	1.327	0.056	0.046	0.049	0.046	0.604	0.568	0.532	0.562	0.317	0.315	0.316	0.333
			96	2.3	2.267	2.194	2.176	2.253	2.269	2.28	2.298	2.284	2.297	2.292	2.289	0.068	0.061	0.061	0.077	1.019	1.013	1.075	1.034	0.429	0.428	0.435	0.438
				P value(one-way ANOVA)
			shCtrl vs Dsh	4.45004e-10
			Dsh vs Dsh + KDM5C	7.48984e-10
