# Supplementary material for: Targeting the transcription factor YY1 is synthetic lethal with loss of the histone demethylase KDM5C
Source: EMBO Rep. 2024 Oct 21;25(12):5408–28. doi: 10.1038/s44319-024-00290-8 (PMC11624269; doi:10.1038/s44319-024-00290-8)
Supplement: Supplementary file 7 — Source data Fig. 5 [file 44319_2024_290_MOESM7_ESM.zip]

Archive with 4 entries (2 files):
- 5A-E/
- 5A-E/README.docx
- 5F/
- 5F/5F.xls
