# Supplementary material for: Targeting the transcription factor YY1 is synthetic lethal with loss of the histone demethylase KDM5C
Source: EMBO Rep. 2024 Oct 21;25(12):5408–28. doi: 10.1038/s44319-024-00290-8 (PMC11624269; doi:10.1038/s44319-024-00290-8)
Supplement: Supplementary file 7 — Source data Fig. 5 [file 44319_2024_290_MOESM7_ESM.zip › 5F/5F.xls]

## Sheet: Sheet1
			ACHN	JAM3	TTEST	KNTC1	TTEST	SMC2	TTEST	SMC4	TTEST	LMNB1	TTEST	Foxm1	TTEST
			shCtrl	0.969368		0.979659		0.933094		0.989805		0.948232		1.00689
			shCtrl	1.06739		1.00013		1.01227		0.990413		1.00915		0.993527
			shCtrl	0.971065		1.02695		1.06828		1.02735		1.05354		0.996518
			shKDM5C	0.837324	0.00601334	0.88132	0.00250824	0.904447	0.119338	0.937191	0.0123723	0.676156	0.000452796	0.983188	0.353149
			shKDM5C	0.78253		0.829741		0.935598		0.946881		0.685791		0.98423
			shKDM5C	0.764831		0.81965		0.933591		0.91125		0.6708		1.00436
			shYY1	0.512826	0.000110194	0.789151	0.00030977	0.818459	0.0199968	0.799734	0.000136036	0.551978	0.000162992	0.915561	0.00192402
			shYY1	0.509367		0.780748		0.858101		0.807209		0.534419		0.926153
			shYY1	0.511065		0.817817		0.866147		0.818064		0.496269		0.945473
			Double sh	0.296068	2.86047e-05	0.467062	4.05629e-06	0.430489	0.000131185	0.406444	9.1836e-06	0.267983	1.91019e-05	0.637699	0.000147198
			Double sh	0.296052		0.476875		0.400771		0.426804		0.280969		0.599899
			Double sh	0.269927		0.452524		0.427109		0.368097		0.260952		0.539594
