# Supplementary material for: Targeting the transcription factor YY1 is synthetic lethal with loss of the histone demethylase KDM5C
Source: EMBO Rep. 2024 Oct 21;25(12):5408–28. doi: 10.1038/s44319-024-00290-8 (PMC11624269; doi:10.1038/s44319-024-00290-8)
Supplement: Supplementary file 8 — Source data Fig. 6 [file 44319_2024_290_MOESM8_ESM.zip]

Archive with 62 entries (50 files):
- 6A/
- 6A/6A.xls
- 6A/769-P/
- 6A/769-P/Dsh .fcs
- 6A/769-P/shCtrl .fcs
- 6A/769-P/shKDM5C .fcs
- 6A/769-P/shYY1 .fcs
- 6A/Figure 6A-replicate/
- 6A/Figure 6A-replicate/769-P/
- 6A/Figure 6A-replicate/769-P/Dsh 1.fcs
- 6A/Figure 6A-replicate/769-P/Dsh 2.fcs
- 6A/Figure 6A-replicate/769-P/Dsh 3.fcs
- 6A/Figure 6A-replicate/769-P/shCtrl 1.fcs
- 6A/Figure 6A-replicate/769-P/shCtrl 2.fcs
- 6A/Figure 6A-replicate/769-P/shCtrl 3.fcs
- 6A/Figure 6A-replicate/769-P/shKDM5C 1.fcs
- 6A/Figure 6A-replicate/769-P/shKDM5C 2.fcs
- 6A/Figure 6A-replicate/769-P/shKDM5C 3.fcs
- 6A/Figure 6A-replicate/769-P/shYY1 1.fcs
- 6A/Figure 6A-replicate/769-P/shYY1 2.fcs
- 6A/Figure 6A-replicate/769-P/shYY1 3.fcs
- 6A/Figure 6A-replicate/RCC4/
- 6A/Figure 6A-replicate/RCC4/shCtrl 1.fcs
- 6A/Figure 6A-replicate/RCC4/shCtrl 2.fcs
- 6A/Figure 6A-replicate/RCC4/shCtrl 3.fcs
- 6A/Figure 6A-replicate/RCC4/shYY1 1.fcs
- 6A/Figure 6A-replicate/RCC4/shYY1 2.fcs
- 6A/Figure 6A-replicate/RCC4/shYY1 3.fcs
- 6A/RCC4/
- 6A/RCC4/shCtrl .fcs
- 6A/RCC4/shYY1 .fcs
- 6B/
- 6B/6B.xls
- 6B/769-P/
- 6B/769-P/dsh .fcs
- 6B/769-P/shCtrl .fcs
- 6B/769-P/shKDM5C .fcs
- 6B/769-P/shYY1 .fcs
- 6B/Figure 6B-replicate/
- 6B/Figure 6B-replicate/769-P/
- 6B/Figure 6B-replicate/769-P/dsh 1.fcs
- 6B/Figure 6B-replicate/769-P/dsh 2.fcs
- 6B/Figure 6B-replicate/769-P/dsh 3.fcs
- 6B/Figure 6B-replicate/769-P/shCtrl 1.fcs
- 6B/Figure 6B-replicate/769-P/shCtrl 2.fcs
- 6B/Figure 6B-replicate/769-P/shCtrl 3.fcs
- 6B/Figure 6B-replicate/769-P/shKDM5C 1.fcs
- 6B/Figure 6B-replicate/769-P/shKDM5C 2.fcs
- 6B/Figure 6B-replicate/769-P/shKDM5C 3.fcs
- 6B/Figure 6B-replicate/769-P/shYY1 1.fcs
- 6B/Figure 6B-replicate/769-P/shYY1 2.fcs
- 6B/Figure 6B-replicate/769-P/shYY1 3.fcs
- 6B/Figure 6B-replicate/RCC4/
- 6B/Figure 6B-replicate/RCC4/shCtrl 1.fcs
- 6B/Figure 6B-replicate/RCC4/shCtrl 2.fcs
- 6B/Figure 6B-replicate/RCC4/shCtrl 3.fcs
- 6B/Figure 6B-replicate/RCC4/shYY1 1.fcs
- 6B/Figure 6B-replicate/RCC4/shYY1 2.fcs
- 6B/Figure 6B-replicate/RCC4/shYY1 3.fcs
- 6B/RCC4/
- 6B/RCC4/shCtrl .fcs
- 6B/RCC4/shYY1 .fcs
