# Supplementary material for: Targeting the transcription factor YY1 is synthetic lethal with loss of the histone demethylase KDM5C
Source: EMBO Rep. 2024 Oct 21;25(12):5408–28. doi: 10.1038/s44319-024-00290-8 (PMC11624269; doi:10.1038/s44319-024-00290-8)
Supplement: Supplementary file 8 — Source data Fig. 6 [file 44319_2024_290_MOESM8_ESM.zip › 6A/6A.xls]

## Sheet: Sheet1
cell cycle		RCC4		G1			S			G2/M			G2/M Average
			shCtrl	34.87	31.32	35.83	55.11	56.13	54.28	8.65	8.3	9.43	8.79333
			shYY1	15.92	14.77	13.26	59.33	56.79	57.39	26.65	26.21	27.12	26.66
		769P		G1			S			G2/M			G2/M Average
			shCtrl	52.48	52.3	51.12	33.85	36.32	37.26	13.13	14.26	12.09	13.16
			shYY1	37.27	37.87	40.03	47.45	47.01	45.09	14.2	13.99	13.63	13.94
			shKDM5C	49.41	48.12	45.74	37	38.41	40.02	13.04	13.11	13.43	13.1933
			shYY1+shKDM5C	52.27	51.17	52.3	10.62	11.13	12.22	35.16	39.2	37.24	37.2
