# Supplementary material for: Targeting the transcription factor YY1 is synthetic lethal with loss of the histone demethylase KDM5C
Source: EMBO Rep. 2024 Oct 21;25(12):5408–28. doi: 10.1038/s44319-024-00290-8 (PMC11624269; doi:10.1038/s44319-024-00290-8)
Supplement: Supplementary file 8 — Source data Fig. 6 [file 44319_2024_290_MOESM8_ESM.zip › 6B/6B.xls]

## Sheet: Sheet1
cell apoptosis		RCC4		The percentage of apoptosis ( % )				TTEST
			shCtrl	4.32	4.21	4.35		5.3e-05
			shYY1	18.44	21.2	19.17
		769P		The percentage of apoptosis ( % )				TTEST
			shCtrl	2.448	2.1	2.341
			shYY1	1.399	2.12	2.22
			shKDM5C	2.058	2.3	2.132
			shYY1+shKDM5C	26.378	28	27.89		1.1e-06
